# Supplementary material for: The mechanism of Laceyella sacchari FBKL4.010 produced tetramethylpyrazine in the liquid fermentation by comparative transcriptomic techniques
Source: Front Microbiol. 2024 Jun 13;15:1414203. doi: 10.3389/fmicb.2024.1414203 (PMC11208324; doi:10.3389/fmicb.2024.1414203)
Supplement: Supplementary TABLE S1 — All DEGs detected by the transcriptome sequencing. [file Data_Sheet_1.XLSX]

## Sheet: Table S1
id	C_count	A_count	C_fpkm	A_fpkm	C1_count	C1_fpkm	C2_count	C2_fpkm	C3_count	C3_fpkm	A1_count	A1_fpkm	A2_count	A2_fpkm	A3_count	A3_fpkm	C1_count	C1_fpkm	C2_count	C2_fpkm	C3_count	C3_fpkm	A1_count	A1_fpkm	A2_count	A2_fpkm	A3_count	A3_fpkm	log2(FC)	Pvalue	FDR	significant	Symbol	Description	KEGG_A_class	KEGG_B_class	Pathway	K_ID	GO Component	GO Function	GO Process
C1X05_00025	84.6667	25.3333	58.0167	20.54	84	63.63	80	56.77	90	53.65	18	16.34	26	19.94	32	25.34	84	63.63	80	56.77	90	53.65	18	16.34	26	19.94	32	25.34	-1.49803	4.26593e-10	1.13955e-09	yes	--	AUS07402.1 DUF370 domain-containing protein [Laceyella sacchari]	-	-	-	-	-	-	-
C1X05_00050	452	141	63.1933	23.6167	418	65.01	419	61.05	519	63.52	120	22.37	155	24.41	148	24.07	418	65.01	419	61.05	519	63.52	120	22.37	155	24.41	148	24.07	-1.41997	2.09205e-23	9.62782e-23	yes	dacA	WP_102991131.1 D-alanyl-D-alanine carboxypeptidase [Laceyella sacchari]	Metabolism;Metabolism	Global and overview maps;Glycan biosynthesis and metabolism	ko01100//Metabolic pathways;ko00550//Peptidoglycan biosynthesis	K07258;K07258	GO:0005575//cellular_component;GO:0005576//extracellular region;GO:0005618//cell wall;GO:0005623//cell;GO:0030312//external encapsulating structure;GO:0044464//cell part;GO:0071944//cell periphery	GO:0003674//molecular_function;GO:0003824//catalytic activity;GO:0004175//endopeptidase activity;GO:0004180//carboxypeptidase activity;GO:0004185//serine-type carboxypeptidase activity;GO:0008233//peptidase activity;GO:0008236//serine-type peptidase activity;GO:0008238//exopeptidase activity;GO:0009002//serine-type D-Ala-D-Ala carboxypeptidase activity;GO:0016787//hydrolase activity;GO:0017171//s…	GO:0000270//peptidoglycan metabolic process;GO:0006022//aminoglycan metabolic process;GO:0006023//aminoglycan biosynthetic process;GO:0006024//glycosaminoglycan biosynthetic process;GO:0006508//proteolysis;GO:0006807//nitrogen compound metabolic process;GO:0008150//biological_process;GO:0008152//metabolic process;GO:0008360//regulation of cell shape;GO:0009058//biosynthetic process;GO:0009059//ma…
C1X05_00055	3186.67	1147.67	621.32	268.847	2818	610.95	3164	642.63	3578	610.38	1045	271.57	1198	262.98	1200	271.99	2818	610.95	3164	642.63	3578	610.38	1045	271.57	1198	262.98	1200	271.99	-1.20855	4.82065e-32	2.92459e-31	yes	pdxS	AUS07408.1 pyridoxal 5'-phosphate synthase lyase subunit PdxS [Laceyella sacchari]	Metabolism	Metabolism of cofactors and vitamins	ko00750//Vitamin B6 metabolism	K06215	GO:0005575//cellular_component;GO:0005623//cell;GO:0005886//plasma membrane;GO:0016020//membrane;GO:0044464//cell part;GO:0071944//cell periphery	GO:0000107//imidazoleglycerol-phosphate synthase activity;GO:0003674//molecular_function;GO:0003824//catalytic activity;GO:0003949//1-(5-phosphoribosyl)-5-[(5-phosphoribosylamino)methylideneamino]imidazole-4-carboxamide isomerase activity;GO:0004425//indole-3-glycerol-phosphate synthase activity;GO:0004452//isopentenyl-diphosphate delta-isomerase activity;GO:0004590//orotidine-5'-phosphate decarb…	GO:0000105//histidine biosynthetic process;GO:0006051//N-acetylmannosamine metabolic process;GO:0006081//cellular aldehyde metabolic process;GO:0006096//glycolytic process;GO:0006207//'de novo' pyrimidine nucleobase biosynthetic process;GO:0006725//cellular aromatic compound metabolic process;GO:0006732//coenzyme metabolic process;GO:0006766//vitamin metabolic process;GO:0006767//water-soluble vi…
C1X05_00075	3.66667	26.6667	0.543333	4.85333	3	0.5	3	0.47	5	0.66	31	6.2	33	5.57	16	2.79	3	0.5	3	0.47	5	0.66	31	6.2	33	5.57	16	2.79	3.15907	1.0312e-10	2.81552e-10	yes	TTE2127	WP_102991134.1 site-specific integrase [Laceyella sacchari]	-	-	-	-	-	GO:0003677//DNA binding;GO:0008170//N-methyltransferase activity;GO:0008784//alanine racemase activity;GO:0009009//site-specific recombinase activity	GO:0006310//DNA recombination;GO:0009252//peptidoglycan biosynthetic process;GO:0009294//DNA mediated transformation;GO:0015074//DNA integration;GO:0044272//sulfur compound biosynthetic process
C1X05_00080	0.333333	5.33333	0.15	2.58	1	0.45	0	0	0	0	4	2.16	5	2.28	7	3.3	1	0.45	0	0	0	0	4	2.16	5	2.28	7	3.3	4.10434	0.000305767	0.000552815	yes	--	WP_102991135.1 MULTISPECIES: hypothetical protein [Laceyella]	-	-	-	-	-	-	-
C1X05_00105	3	13.3333	1.05	5.98667	0	0	3	1.18	6	1.97	11	5.51	16	6.77	13	5.68	0	0	3	1.18	6	1.97	11	5.51	16	6.77	13	5.68	2.51136	3.15834e-06	6.71691e-06	yes	--	WP_102991138.1 hypothetical protein [Laceyella sacchari]	-	-	-	-	-	GO:0000150//recombinase activity;GO:0003677//DNA binding;GO:0003700//transcription factor activity, sequence-specific DNA binding;GO:0004518//nuclease activity;GO:0016987//sigma factor activity	GO:0006310//DNA recombination;GO:0006352//DNA-templated transcription, initiation;GO:0006355//regulation of transcription, DNA-templated;GO:0030436//asexual sporulation;GO:0034477//U6 snRNA 3'-end processing
C1X05_00125	3	104.667	1.59333	64.9367	4	2.28	3	1.6	2	0.9	108	73.77	90	51.93	116	69.11	4	2.28	3	1.6	2	0.9	108	73.77	90	51.93	116	69.11	5.34891	4.77384e-48	4.18796e-47	yes	--	WP_102991141.1 hypothetical protein [Laceyella sacchari]	-	-	-	-	-	-	-
C1X05_00135	1.66667	10	0.363333	2.55667	3	0.69	1	0.22	1	0.18	14	3.87	8	1.87	8	1.93	3	0.69	1	0.22	1	0.18	14	3.87	8	1.87	8	1.93	2.8149	1.6745e-05	3.36206e-05	yes	--	WP_102991143.1 P22 coat protein - protein 5 domain protein [Laceyella sacchari]	-	-	-	-	GO:0016021//integral component of membrane;GO:0019028//viral capsid	GO:0005525//GTP binding;GO:0008927//mannonate dehydratase activity	GO:0006064//glucuronate catabolic process;GO:0009405//pathogenesis
C1X05_00140	2.66667	7	1.25333	3.78	5	2.5	1	0.47	2	0.79	6	3.59	5	2.53	10	5.22	5	2.5	1	0.47	2	0.79	6	3.59	5	2.53	10	5.22	1.59262	0.0120837	0.0182199	yes	--	WP_102991144.1 hypothetical protein [Laceyella sacchari]	-	-	-	-	-	-	-
C1X05_00155	6.33333	17.6667	0.98	3.18	7	1.18	7	1.1	5	0.66	13	2.62	19	3.23	21	3.69	7	1.18	7	1.1	5	0.66	13	2.62	19	3.23	21	3.69	1.69817	4.42648e-05	8.56452e-05	yes	--	WP_154987362.1 hypothetical protein [Laceyella tengchongensis]	-	-	-	-	-	-	-
C1X05_00160	5.33333	22	0.986667	5.12667	3	0.65	3	0.61	10	1.7	20	5.18	28	6.13	18	4.07	3	0.65	3	0.61	10	1.7	20	5.18	28	6.13	18	4.07	2.37739	4.60139e-08	1.10589e-07	yes	--	WP_102991148.1 hypothetical protein [Laceyella sacchari]	-	-	-	-	GO:0016020//membrane	GO:0005164//tumor necrosis factor receptor binding	GO:0006955//immune response
C1X05_00165	0.333333	7.33333	0.18	4.66333	0	0	1	0.54	0	0	9	6.26	8	4.7	5	3.03	0	0	1	0.54	0	0	9	6.26	8	4.7	5	3.03	4.69529	7.63389e-06	1.57999e-05	yes	--	WP_102991149.1 MULTISPECIES: hypothetical protein [Laceyella]	-	-	-	-	GO:0000315//organellar large ribosomal subunit;GO:0005840//ribosome;GO:0022625//cytosolic large ribosomal subunit	GO:0003735//structural constituent of ribosome	GO:0006412//translation
C1X05_00185	18.3333	50.6667	2.36	7.67333	18	2.51	24	3.14	13	1.43	52	8.71	64	9.05	36	5.26	18	2.51	24	3.14	13	1.43	52	8.71	64	9.05	36	5.26	1.70107	3.31381e-07	7.5243e-07	yes	--	WP_102991153.1 tetratricopeptide repeat protein [Laceyella sacchari]	-	-	-	-	-	GO:0005515//protein binding	-
C1X05_00205	93.3333	291.667	15.8433	58.2	109	20.05	99	17.06	72	10.42	281	61.97	267	49.74	327	62.89	109	20.05	99	17.06	72	10.42	281	61.97	267	49.74	327	62.89	1.87714	8.28851e-18	3.11753e-17	yes	cbs	AUS07434.1 cystathionine beta-synthase [Laceyella sacchari]	Metabolism;Metabolism;Metabolism;Metabolism;Metabolism	Global and overview maps;Global and overview maps;Global and overview maps;Amino acid metabolism;Amino acid metabolism	ko01100//Metabolic pathways;ko01110//Biosynthesis of secondary metabolites;ko01230//Biosynthesis of amino acids;ko00270//Cysteine and methionine metabolism;ko00260//Glycine, serine and threonine metabolism	K01697;K01697;K01697;K01697;K01697	-	GO:0004122//cystathionine beta-synthase activity;GO:0004124//cysteine synthase activity;GO:0004794//L-threonine ammonia-lyase activity;GO:0004795//threonine synthase activity;GO:0030170//pyridoxal phosphate binding	GO:0006535//cysteine biosynthetic process from serine;GO:0006549//isoleucine metabolic process;GO:0009058//biosynthetic process;GO:0009088//threonine biosynthetic process;GO:0009097//isoleucine biosynthetic process;GO:0019344//cysteine biosynthetic process;GO:0042400//ectoine catabolic process
C1X05_00210	269.333	567.333	31.6733	78.1467	344	44.04	221	26.5	243	24.48	475	72.89	633	82.05	594	79.5	344	44.04	221	26.5	243	24.48	475	72.89	633	82.05	594	79.5	1.30292	2.08887e-11	5.88543e-11	yes	--	WP_102991158.1 hypothetical protein [Laceyella sacchari]	-	-	-	-	-	-	GO:0008616//queuosine biosynthetic process
C1X05_00215	23.3333	137	3.97333	27.77	33	6.14	13	2.27	24	3.51	152	33.91	162	30.53	97	18.87	33	6.14	13	2.27	24	3.51	152	33.91	162	30.53	97	18.87	2.80511	3.29925e-18	1.2609e-17	yes	--	WP_123827392.1 MULTISPECIES: hypothetical protein [Laceyella]	-	-	-	-	-	GO:0008784//alanine racemase activity	GO:0009252//peptidoglycan biosynthetic process
C1X05_00235	0.333333	3	0.08	0.84	0	0	1	0.24	0	0	4	1.23	5	1.29	0	0	0	0	1	0.24	0	0	4	1.23	5	1.29	0	0	3.39232	0.0193825	0.0284743	yes	--	WP_102991162.1 hypothetical protein [Laceyella sacchari]	-	-	-	-	-	-	-
C1X05_00240	6	16	2.53667	7.45	13	5.69	3	1.23	2	0.69	10	5.25	21	9.31	17	7.79	13	5.69	3	1.23	2	0.69	10	5.25	21	9.31	17	7.79	1.55431	0.0052487	0.00823159	yes	--	WP_102991163.1 hypothetical protein [Laceyella sacchari]	-	-	-	-	-	-	-
C1X05_00245	2.33333	6	1.99667	6.12667	2	1.92	2	1.8	3	2.27	3	3.46	5	4.87	10	10.05	2	1.92	2	1.8	3	2.27	3	3.46	5	4.87	10	10.05	1.61751	0.0262995	0.0380031	yes	ypzJ	WP_102991164.1 MULTISPECIES: hypothetical protein [Laceyella]	-	-	-	-	-	GO:0003676//nucleic acid binding;GO:0008270//zinc ion binding	GO:0006351//transcription, DNA-templated
C1X05_00260	27089.3	2149.67	2127.64	201.917	23957	2084.6	28688	2338.56	28623	1959.75	1920	200.26	2272	200.17	2257	205.32	23957	2084.6	28688	2338.56	28623	1959.75	1920	200.26	2272	200.17	2257	205.32	-3.39742	1.08127e-174	6.29992e-173	yes	ina	WP_102991167.1 M6 family metalloprotease domain-containing protein [Laceyella sacchari]	-	-	-	-	GO:0005576//extracellular region;GO:0016020//membrane	GO:0004222//metalloendopeptidase activity;GO:0008233//peptidase activity;GO:0008270//zinc ion binding	GO:0006508//proteolysis
C1X05_00270	578	216.667	188.59	84.2533	597	214.75	541	182.32	596	168.7	201	86.67	234	85.23	215	80.86	597	214.75	541	182.32	596	168.7	201	86.67	234	85.23	215	80.86	-1.16245	8.98498e-16	3.12803e-15	yes	yrkL	AUS07446.1 general stress protein [Laceyella sacchari]	-	-	-	-	-	GO:0003674//molecular_function;GO:0003824//catalytic activity;GO:0016491//oxidoreductase activity	GO:0008150//biological_process;GO:0008152//metabolic process;GO:0055114//oxidation-reduction process
C1X05_00275	991	345	419.287	173.713	892	419.24	979	431.07	1102	407.55	244	137.47	323	153.71	468	229.96	892	419.24	979	431.07	1102	407.55	244	137.47	323	153.71	468	229.96	-1.27123	4.63501e-14	1.49093e-13	yes	--	PRZ16645.1 superfamily IV 4 TMS phage holin [Laceyella sediminis]	-	-	-	-	-	-	-
C1X05_00280	1302	427.333	154.007	61.1333	1116	147.56	1220	151.12	1570	163.34	402	63.71	449	60.11	431	59.58	1116	147.56	1220	151.12	1570	163.34	402	63.71	449	60.11	431	59.58	-1.33296	7.86002e-31	4.58823e-30	yes	vanSB	WP_102991170.1 HAMP domain-containing protein [Laceyella sacchari]	Environmental Information Processing	Signal transduction	ko02020//Two-component system	K18345	GO:0005575//cellular_component;GO:0005622//intracellular;GO:0005623//cell;GO:0005886//plasma membrane;GO:0016020//membrane;GO:0016021//integral component of membrane;GO:0019028//viral capsid;GO:0019031//viral envelope;GO:0031224//intrinsic component of membrane;GO:0044425//membrane part;GO:0044464//cell part;GO:0071944//cell periphery	GO:0000155//phosphorelay sensor kinase activity;GO:0000156//phosphorelay response regulator activity;GO:0000166//nucleotide binding;GO:0003674//molecular_function;GO:0003824//catalytic activity;GO:0004672//protein kinase activity;GO:0004673//protein histidine kinase activity;GO:0005198//structural molecule activity;GO:0005488//binding;GO:0005524//ATP binding;GO:0008144//drug binding;GO:0008855//e…	GO:0000160//phosphorelay signal transduction system;GO:0006298//mismatch repair;GO:0006464//cellular protein modification process;GO:0006468//protein phosphorylation;GO:0006793//phosphorus metabolic process;GO:0006796//phosphate-containing compound metabolic process;GO:0006807//nitrogen compound metabolic process;GO:0006817//phosphate ion transport;GO:0007154//cell communication;GO:0007165//signa…
C1X05_00285	399	72.6667	104.28	22.8333	390	113.63	325	88.71	482	110.5	63	22	75	22.13	80	24.37	390	113.63	325	88.71	482	110.5	63	22	75	22.13	80	24.37	-2.19125	2.17567e-35	1.42946e-34	yes	yclJ	AUS07449.1 DNA-binding response regulator [Laceyella sacchari]	Environmental Information Processing	Signal transduction	ko02020//Two-component system	K18344	GO:0005575//cellular_component;GO:0005622//intracellular;GO:0005623//cell;GO:0005737//cytoplasm;GO:0016020//membrane;GO:0044424//intracellular part;GO:0044464//cell part	GO:0000156//phosphorelay response regulator activity;GO:0003674//molecular_function;GO:0003676//nucleic acid binding;GO:0003677//DNA binding;GO:0003700//transcription factor activity, sequence-specific DNA binding;GO:0004673//protein histidine kinase activity;GO:0005488//binding;GO:0005524//ATP binding;GO:0097159//organic cyclic compound binding;GO:1901363//heterocyclic compound binding	GO:0000160//phosphorelay signal transduction system;GO:0006139//nucleobase-containing compound metabolic process;GO:0006351//transcription, DNA-templated;GO:0006355//regulation of transcription, DNA-templated;GO:0006725//cellular aromatic compound metabolic process;GO:0006796//phosphate-containing compound metabolic process;GO:0006807//nitrogen compound metabolic process;GO:0006808//regulation of…
C1X05_00300	2943	335	575.833	77.6233	2645	571.52	3227	653.23	2957	502.75	250	64.75	342	74.82	413	93.3	2645	571.52	3227	653.23	2957	502.75	250	64.75	342	74.82	413	93.3	-2.89109	4.67931e-80	7.37231e-79	yes	--	WP_102991173.1 sporulation protein [Laceyella sacchari]	-	-	-	-	-	-	-
C1X05_00310	308	1057.33	26.01	108.003	276	26.1	262	23.21	386	28.72	956	108.35	1088	104.16	1128	111.5	276	26.1	262	23.21	386	28.72	956	108.35	1088	104.16	1128	111.5	2.05394	2.63575e-59	2.90685e-58	yes	yhgE	WP_102991175.1 YhgE/Pip domain-containing protein [Laceyella sacchari]	-	-	-	-	GO:0005576//extracellular region;GO:0005887//integral component of plasma membrane;GO:0016020//membrane;GO:0039679//viral occlusion body;GO:0043190//ATP-binding cassette (ABC) transporter complex	GO:0005488//binding;GO:0043216//daunorubicin-transporting ATPase activity	GO:0006810//transport;GO:0007155//cell adhesion;GO:0009291//unidirectional conjugation;GO:0043215//daunorubicin transport
C1X05_00320	2426.67	109	455.467	24.7	2066	434.74	2166	426.99	3048	504.67	94	23.71	126	26.85	107	23.54	2066	434.74	2166	426.99	3048	504.67	94	23.71	126	26.85	107	23.54	-4.20476	5.5262e-186	3.7922e-184	yes	znuA	WP_102991177.1 zinc ABC transporter substrate-binding protein [Laceyella sacchari]	Environmental Information Processing	Membrane transport	ko02010//ABC transporters	K09815	GO:0005575//cellular_component;GO:0005623//cell;GO:0005886//plasma membrane;GO:0016020//membrane;GO:0042597//periplasmic space;GO:0044464//cell part;GO:0071944//cell periphery	GO:0003674//molecular_function;GO:0005488//binding;GO:0008270//zinc ion binding;GO:0043167//ion binding;GO:0043169//cation binding;GO:0046872//metal ion binding;GO:0046914//transition metal ion binding	GO:0000041//transition metal ion transport;GO:0006810//transport;GO:0006811//ion transport;GO:0006812//cation transport;GO:0006829//zinc II ion transport;GO:0007154//cell communication;GO:0007155//cell adhesion;GO:0008150//biological_process;GO:0009292//genetic transfer;GO:0009294//DNA mediated transformation;GO:0009605//response to external stimulus;GO:0009987//cellular process;GO:0009991//respo…
C1X05_00325	5977	303.667	1359.5	83.5433	5176	1317.33	5419	1292.05	7336	1469.12	277	84.51	307	79.11	327	87.01	5176	1317.33	5419	1292.05	7336	1469.12	277	84.51	307	79.11	327	87.01	-4.02441	9.4056e-225	9.36919e-223	yes	zurA	WP_102991178.1 metal ABC transporter ATP-binding protein [Laceyella sacchari]	Environmental Information Processing	Membrane transport	ko02010//ABC transporters	K09817	GO:0005575//cellular_component;GO:0005887//integral component of plasma membrane;GO:0009380//excinuclease repair complex;GO:0009898//cytoplasmic side of plasma membrane;GO:0016021//integral component of membrane;GO:0043190//ATP-binding cassette (ABC) transporter complex;GO:0055051//ATP-binding cassette (ABC) transporter complex, integrated substrate binding;GO:0055052//ATP-binding cassette (ABC) …	GO:0000166//nucleotide binding;GO:0003674//molecular_function;GO:0003824//catalytic activity;GO:0003924//GTPase activity;GO:0005260//channel-conductance-controlling ATPase activity;GO:0005319//lipid transporter activity;GO:0005488//binding;GO:0005524//ATP binding;GO:0005525//GTP binding;GO:0008144//drug binding;GO:0008565//protein transporter activity;GO:0009381//excinuclease ABC activity;GO:0015…	GO:0000910//cytokinesis;GO:0006289//nucleotide-excision repair;GO:0006810//transport;GO:0006817//phosphate ion transport;GO:0006824//cobalt ion transport;GO:0006855//drug transmembrane transport;GO:0006869//lipid transport;GO:0007059//chromosome segregation;GO:0007601//visual perception;GO:0008150//biological_process;GO:0008272//sulfate transport;GO:0015675//nickel cation transport;GO:0015689//mo…
C1X05_00330	2178.33	202	437.817	49.2567	1718	388.15	2035	430.73	2782	494.57	182	49.29	224	51.24	200	47.24	1718	388.15	2035	430.73	2782	494.57	182	49.29	224	51.24	200	47.24	-3.15194	2.80909e-114	6.88449e-113	yes	TP_0036	AUS07457.1 metal ABC transporter permease [Laceyella sacchari]	Environmental Information Processing	Membrane transport	ko02010//ABC transporters	K09816	GO:0005575//cellular_component;GO:0005623//cell;GO:0005886//plasma membrane;GO:0005887//integral component of plasma membrane;GO:0016020//membrane;GO:0016021//integral component of membrane;GO:0031224//intrinsic component of membrane;GO:0031226//intrinsic component of plasma membrane;GO:0032991//macromolecular complex;GO:0043190//ATP-binding cassette (ABC) transporter complex;GO:0044425//membrane…	GO:0003674//molecular_function;GO:0003824//catalytic activity;GO:0005215//transporter activity;GO:0015399//primary active transmembrane transporter activity;GO:0015405//P-P-bond-hydrolysis-driven transmembrane transporter activity;GO:0016462//pyrophosphatase activity;GO:0016787//hydrolase activity;GO:0016817//hydrolase activity, acting on acid anhydrides;GO:0016818//hydrolase activity, acting on …	GO:0000041//transition metal ion transport;GO:0006810//transport;GO:0006811//ion transport;GO:0006812//cation transport;GO:0006829//zinc II ion transport;GO:0008150//biological_process;GO:0010035//response to inorganic substance;GO:0010038//response to metal ion;GO:0010043//response to zinc ion;GO:0030001//metal ion transport;GO:0042221//response to chemical;GO:0050896//response to stimulus;GO:00…
C1X05_00335	859	102	345.493	49.5467	790	355.72	705	297.4	1082	383.36	88	47.5	100	45.59	118	55.55	790	355.72	705	297.4	1082	383.36	88	47.5	100	45.59	118	55.55	-2.8018	6.60032e-68	8.63635e-67	yes	zur	AUS07458.1 transcriptional repressor [Laceyella sacchari]	-	-	-	-	GO:0005575//cellular_component;GO:0005622//intracellular;GO:0005623//cell;GO:0005737//cytoplasm;GO:0032991//macromolecular complex;GO:0032993//protein-DNA complex;GO:0044424//intracellular part;GO:0044464//cell part	GO:0000213//tRNA-intron endonuclease activity;GO:0000976//transcription regulatory region sequence-specific DNA binding;GO:0001067//regulatory region nucleic acid binding;GO:0001130//bacterial-type RNA polymerase transcription factor activity, sequence-specific DNA binding;GO:0001217//bacterial-type RNA polymerase transcriptional repressor activity, sequence-specific DNA binding;GO:0003674//molec…	GO:0006139//nucleobase-containing compound metabolic process;GO:0006351//transcription, DNA-templated;GO:0006355//regulation of transcription, DNA-templated;GO:0006388//tRNA splicing, via endonucleolytic cleavage and ligation;GO:0006725//cellular aromatic compound metabolic process;GO:0006807//nitrogen compound metabolic process;GO:0008150//biological_process;GO:0008152//metabolic process;GO:0009…
C1X05_00385	3.66667	47	0.423333	6.65	4	0.51	3	0.36	4	0.4	60	9.24	42	5.47	39	5.24	4	0.51	3	0.36	4	0.4	60	9.24	42	5.47	39	5.24	3.97349	1.58037e-19	6.34615e-19	yes	--	WP_102993725.1 phage terminase large subunit [Laceyella sacchari]	-	-	-	-	-	-	-
C1X05_00390	14.3333	158	1.56667	20.8833	17	2.05	10	1.13	16	1.52	188	27.22	175	21.41	111	14.02	17	2.05	10	1.13	16	1.52	188	27.22	175	21.41	111	14.02	3.73658	1.07388e-31	6.42661e-31	yes	--	WP_102991186.1 phage portal protein [Laceyella sacchari]	-	-	-	-	-	-	-
C1X05_00395	11	39.3333	3.82	16.56	12	4.63	8	2.89	13	3.94	42	19.41	29	11.32	47	18.95	12	4.63	8	2.89	13	3.94	42	19.41	29	11.32	47	18.95	2.11606	1.80769e-09	4.70669e-09	yes	25	WP_102991187.1 MULTISPECIES: N-acetylmuramoyl-L-alanine amidase [Laceyella]	-	-	-	-	-	GO:0008745//N-acetylmuramoyl-L-alanine amidase activity	GO:0009253//peptidoglycan catabolic process;GO:0030436//asexual sporulation
C1X05_00400	12.3333	52.6667	1.51	7.94667	10	1.37	12	1.54	15	1.62	66	10.84	40	5.55	52	7.45	10	1.37	12	1.54	15	1.62	66	10.84	40	5.55	52	7.45	2.3958	3.86879e-12	1.12812e-11	yes	--	PRZ16671.1 tetratricopeptide repeat protein [Laceyella sediminis]	-	-	-	-	GO:0005840//ribosome	GO:0003735//structural constituent of ribosome;GO:0005515//protein binding;GO:0046914//transition metal ion binding;GO:0046983//protein dimerization activity	GO:0006412//translation
C1X05_00415	0	2.33333	0.001	0.923333	0	0	0	0	0	0	0	0	7	2.77	0	0	0	0	0	0	0	0	0	0	7	2.77	0	0	9.85071	0.0350095	0.0497283	yes	--	WP_102991191.1 MULTISPECIES: hypothetical protein [Laceyella]	-	-	-	-	GO:0042729//DASH complex;GO:0072686//mitotic spindle	GO:0003677//DNA binding	GO:0007052//mitotic spindle organization
C1X05_00455	114.333	253.667	14.1533	38.49	118	16.3	82	10.61	143	15.55	319	52.84	268	37.49	174	25.14	118	16.3	82	10.61	143	15.55	319	52.84	268	37.49	174	25.14	1.44334	2.24302e-08	5.47545e-08	yes	--	WP_102991197.1 tetratricopeptide repeat protein [Laceyella sacchari]	-	-	-	-	-	GO:0003674//molecular_function;GO:0003700//transcription factor activity, sequence-specific DNA binding;GO:0003746//translation elongation factor activity;GO:0005515//protein binding	GO:0006355//regulation of transcription, DNA-templated;GO:0006414//translational elongation;GO:0043571//maintenance of CRISPR repeat elements
C1X05_00460	1	5	0.566667	3.29667	1	0.59	2	1.11	0	0	8	5.66	5	2.99	2	1.24	1	0.59	2	1.11	0	0	8	5.66	5	2.99	2	1.24	2.54044	0.0100053	0.0152275	yes	--	WP_102991198.1 hypothetical protein [Laceyella sacchari]	-	-	-	-	-	GO:0003676//nucleic acid binding	-
C1X05_00465	8.33333	108.333	1.46	22.2467	9	1.72	9	1.61	7	1.05	93	21.3	143	27.66	89	17.78	9	1.72	9	1.61	7	1.05	93	21.3	143	27.66	89	17.78	3.92955	6.58706e-36	4.36499e-35	yes	pcm	WP_102991199.1 methyltransferase domain-containing protein [Laceyella sacchari]	-	-	-	-	GO:0005575//cellular_component;GO:0005622//intracellular;GO:0005623//cell;GO:0005737//cytoplasm;GO:0031515//tRNA (m1A) methyltransferase complex;GO:0044424//intracellular part;GO:0044464//cell part	GO:0000179//rRNA (adenine-N6,N6-)-dimethyltransferase activity;GO:0003674//molecular_function;GO:0003723//RNA binding;GO:0003824//catalytic activity;GO:0004719//protein-L-isoaspartate (D-aspartate) O-methyltransferase activity;GO:0008168//methyltransferase activity;GO:0008171//O-methyltransferase activity;GO:0008276//protein methyltransferase activity;GO:0008757//S-adenosylmethionine-dependent me…	GO:0000154//rRNA modification;GO:0006364//rRNA processing;GO:0006464//cellular protein modification process;GO:0006479//protein methylation;GO:0006807//nitrogen compound metabolic process;GO:0008150//biological_process;GO:0008152//metabolic process;GO:0008213//protein alkylation;GO:0009102//biotin biosynthetic process;GO:0009312//oligosaccharide biosynthetic process;GO:0009877//nodulation;GO:0009…
C1X05_00470	6.66667	35.3333	2.72667	17.8833	5	2.35	4	1.76	11	4.07	32	18.03	48	22.84	26	12.78	5	2.35	4	1.76	11	4.07	32	18.03	48	22.84	26	12.78	2.71341	2.3607e-11	6.63316e-11	yes	--	WP_102991200.1 lasso peptide biosynthesis B2 protein [Laceyella sacchari]	-	-	-	-	-	-	-
C1X05_00480	5	12	1.59333	4.37333	8	2.74	3	0.96	4	1.08	8	3.28	17	5.9	11	3.94	8	2.74	3	0.96	4	1.08	8	3.28	17	5.9	11	3.94	1.45669	0.0040989	0.00651771	yes	--	WP_102991202.1 hypothetical protein [Laceyella sacchari]	-	-	-	-	-	-	-
C1X05_00495	6924.67	14859	342.363	885.123	6108	335.29	7085	364.35	7581	327.45	15145	996.54	16732	929.98	12700	728.85	6108	335.29	7085	364.35	7581	327.45	15145	996.54	16732	929.98	12700	728.85	1.37035	1.21852e-25	6.00126e-25	yes	swrC	WP_102991205.1 efflux RND transporter permease subunit [Laceyella sacchari]	-	-	-	-	GO:0016020//membrane;GO:0016021//integral component of membrane;GO:0017053//transcriptional repressor complex;GO:0031522//cell envelope Sec protein transport complex	GO:0015450//P-P-bond-hydrolysis-driven protein transmembrane transporter activity;GO:0015562//efflux transmembrane transporter activity;GO:0022857//transmembrane transporter activity;GO:0046872//metal ion binding;GO:0051139//metal ion:proton antiporter activity	GO:0006810//transport;GO:0030001//metal ion transport;GO:0043952//protein transport by the Sec complex;GO:0055085//transmembrane transport
C1X05_00505	311.667	553.667	43.95	93.62	289	45.17	309	45.24	337	41.44	517	96.85	565	89.41	579	94.6	289	45.17	309	45.24	337	41.44	517	96.85	565	89.41	579	94.6	1.09095	7.07541e-18	2.67101e-17	yes	--	WP_102991207.1 hypothetical protein [Laceyella sacchari]	-	-	-	-	GO:0005759//mitochondrial matrix	GO:0003870//5-aminolevulinate synthase activity;GO:0016491//oxidoreductase activity;GO:0030170//pyridoxal phosphate binding	GO:0006355//regulation of transcription, DNA-templated;GO:0006778//porphyrin-containing compound metabolic process
C1X05_00510	123	226.667	35.8167	79.91	95	31.05	121	37.05	153	39.35	196	76.79	228	75.46	256	87.48	95	31.05	121	37.05	153	39.35	196	76.79	228	75.46	256	87.48	1.15774	4.80536e-12	1.39858e-11	yes	--	WP_102991208.1 hypothetical protein [Laceyella sacchari]	-	-	-	-	-	GO:0005515//protein binding	GO:0009405//pathogenesis
C1X05_00525	663.667	1338	126.08	308.44	567	120.89	577	115.25	847	142.1	1222	312.31	1330	287.12	1462	325.89	567	120.89	577	115.25	847	142.1	1222	312.31	1330	287.12	1462	325.89	1.29065	4.00051e-26	2.00871e-25	yes	glpQ	WP_102991211.1 glycerophosphodiester phosphodiesterase [Laceyella sacchari]	Metabolism	Lipid metabolism	ko00564//Glycerophospholipid metabolism	K01126	-	GO:0004518//nuclease activity;GO:0008081//phosphoric diester hydrolase activity	GO:0006629//lipid metabolic process
C1X05_00560	10810.3	725.667	1015.74	81.2567	11042	1144.93	10110	982.07	11279	920.23	654	81.28	764	80.21	759	82.28	11042	1144.93	10110	982.07	11279	920.23	654	81.28	764	80.21	759	82.28	-3.64391	1.30283e-179	8.21049e-178	yes	--	WP_102991218.1 peptidase C11 clostripain [Laceyella sacchari]	-	-	-	-	-	-	GO:0006508//proteolysis
C1X05_00565	892.667	234	167.23	52.8967	650	136.33	975	191.58	1053	173.78	201	50.53	245	52.03	256	56.13	650	136.33	975	191.58	1053	173.78	201	50.53	245	52.03	256	56.13	-1.66058	1.44058e-27	7.53987e-27	yes	thrB	WP_102991219.1 homoserine kinase [Laceyella sacchari]	Metabolism;Metabolism;Metabolism;Metabolism;Metabolism	Global and overview maps;Global and overview maps;Global and overview maps;Global and overview maps;Amino acid metabolism	ko01100//Metabolic pathways;ko01110//Biosynthesis of secondary metabolites;ko01120//Microbial metabolism in diverse environments;ko01230//Biosynthesis of amino acids;ko00260//Glycine, serine and threonine metabolism	K00872;K00872;K00872;K00872;K00872	GO:0005575//cellular_component;GO:0005622//intracellular;GO:0005623//cell;GO:0005737//cytoplasm;GO:0005829//cytosol;GO:0044424//intracellular part;GO:0044444//cytoplasmic part;GO:0044464//cell part	GO:0000166//nucleotide binding;GO:0003674//molecular_function;GO:0003824//catalytic activity;GO:0004163//diphosphomevalonate decarboxylase activity;GO:0004335//galactokinase activity;GO:0004413//homoserine kinase activity;GO:0004496//mevalonate kinase activity;GO:0004631//phosphomevalonate kinase activity;GO:0004765//shikimate kinase activity;GO:0005488//binding;GO:0005524//ATP binding;GO:0008144…	GO:0000096//sulfur amino acid metabolic process;GO:0000097//sulfur amino acid biosynthetic process;GO:0006012//galactose metabolic process;GO:0006082//organic acid metabolic process;GO:0006520//cellular amino acid metabolic process;GO:0006555//methionine metabolic process;GO:0006566//threonine metabolic process;GO:0006790//sulfur compound metabolic process;GO:0006793//phosphorus metabolic process…
C1X05_00570	756.333	174.667	121.593	33.8533	530	95.86	790	133.86	949	135.06	134	29.05	207	37.91	183	34.6	530	95.86	790	133.86	949	135.06	134	29.05	207	37.91	183	34.6	-1.84469	3.32723e-27	1.72102e-26	yes	thrC	AUS07500.1 threonine synthase [Laceyella sacchari]	Metabolism;Metabolism;Metabolism;Metabolism;Metabolism;Metabolism	Global and overview maps;Global and overview maps;Global and overview maps;Global and overview maps;Amino acid metabolism;Metabolism of cofactors and vitamins	ko01100//Metabolic pathways;ko01110//Biosynthesis of secondary metabolites;ko01120//Microbial metabolism in diverse environments;ko01230//Biosynthesis of amino acids;ko00260//Glycine, serine and threonine metabolism;ko00750//Vitamin B6 metabolism	K01733;K01733;K01733;K01733;K01733;K01733	GO:0005575//cellular_component;GO:0005622//intracellular;GO:0005623//cell;GO:0005737//cytoplasm;GO:0005829//cytosol;GO:0005886//plasma membrane;GO:0016020//membrane;GO:0044424//intracellular part;GO:0044444//cytoplasmic part;GO:0044464//cell part;GO:0071944//cell periphery	GO:0003674//molecular_function;GO:0003824//catalytic activity;GO:0004122//cystathionine beta-synthase activity;GO:0004124//cysteine synthase activity;GO:0004794//L-threonine ammonia-lyase activity;GO:0004795//threonine synthase activity;GO:0004834//tryptophan synthase activity;GO:0005488//binding;GO:0008144//drug binding;GO:0008660//1-aminocyclopropane-1-carboxylate deaminase activity;GO:0008721/…	GO:0000162//tryptophan biosynthetic process;GO:0006082//organic acid metabolic process;GO:0006520//cellular amino acid metabolic process;GO:0006535//cysteine biosynthetic process from serine;GO:0006549//isoleucine metabolic process;GO:0006566//threonine metabolic process;GO:0006807//nitrogen compound metabolic process;GO:0008150//biological_process;GO:0008152//metabolic process;GO:0008652//cellul…
C1X05_00585	203	68	27.0867	10.7433	212	31.31	172	23.8	225	26.15	52	9.21	92	13.76	60	9.26	212	31.31	172	23.8	225	26.15	52	9.21	92	13.76	60	9.26	-1.33414	1.93044e-10	5.21997e-10	yes	ag45	WP_102991223.1 ArsB/NhaD family transporter [Laceyella sacchari]	-	-	-	-	GO:0005575//cellular_component;GO:0005623//cell;GO:0005886//plasma membrane;GO:0005887//integral component of plasma membrane;GO:0016020//membrane;GO:0016021//integral component of membrane;GO:0031224//intrinsic component of membrane;GO:0044425//membrane part;GO:0044464//cell part;GO:0071944//cell periphery	GO:0003674//molecular_function;GO:0005215//transporter activity;GO:0008509//anion transmembrane transporter activity;GO:0015075//ion transmembrane transporter activity;GO:0015103//inorganic anion transmembrane transporter activity;GO:0015105//arsenite transmembrane transporter activity;GO:0015318//inorganic solute uptake transmembrane transporter activity;GO:0017176//phosphatidylinositol N-acetyl…	GO:0006506//GPI anchor biosynthetic process;GO:0006810//transport;GO:0006811//ion transport;GO:0006820//anion transport;GO:0008150//biological_process;GO:0009271//phage shock;GO:0015698//inorganic anion transport;GO:0015700//arsenite transport;GO:0034220//ion transmembrane transport;GO:0046685//response to arsenic-containing substance;GO:0051179//localization;GO:0051234//establishment of localiza…
C1X05_00600	40.6667	118.333	6.15	21.9067	29	4.94	41	6.54	52	6.97	118	24.09	102	17.59	135	24.04	29	4.94	41	6.54	52	6.97	118	24.09	102	17.59	135	24.04	1.83271	1.83258e-15	6.25305e-15	yes	kinE	WP_102991225.1 PAS domain-containing protein [Laceyella sacchari]	Environmental Information Processing	Signal transduction	ko02020//Two-component system	K13533	GO:0016020//membrane	GO:0000155//phosphorelay sensor kinase activity;GO:0000156//phosphorelay response regulator activity;GO:0004673//protein histidine kinase activity;GO:0004871//signal transducer activity;GO:0005524//ATP binding	GO:0000160//phosphorelay signal transduction system;GO:0006355//regulation of transcription, DNA-templated;GO:0006796//phosphate-containing compound metabolic process;GO:0006817//phosphate ion transport;GO:0007165//signal transduction
C1X05_00635	127	382.333	12.62	48.3933	60	7	80	8.74	241	22.12	385	53.83	410	48.42	352	42.93	60	7	80	8.74	241	22.12	385	53.83	410	48.42	352	42.93	1.9391	2.3826e-09	6.17239e-09	yes	glpD	WP_102991229.1 glycerol-3-phosphate dehydrogenase/oxidase [Laceyella sacchari]	Metabolism;Metabolism	Global and overview maps;Lipid metabolism	ko01110//Biosynthesis of secondary metabolites;ko00564//Glycerophospholipid metabolism	K00111;K00111	GO:0005575//cellular_component;GO:0005622//intracellular;GO:0005623//cell;GO:0005737//cytoplasm;GO:0005886//plasma membrane;GO:0009331//glycerol-3-phosphate dehydrogenase complex;GO:0016020//membrane;GO:0032991//macromolecular complex;GO:0044424//intracellular part;GO:0044444//cytoplasmic part;GO:0044464//cell part;GO:0071944//cell periphery;GO:1902494//catalytic complex;GO:1990204//oxidoreductas…	GO:0000104//succinate dehydrogenase activity;GO:0003674//molecular_function;GO:0003824//catalytic activity;GO:0004148//dihydrolipoyl dehydrogenase activity;GO:0004368//glycerol-3-phosphate dehydrogenase activity;GO:0004369//glycerol-3-phosphate oxidase activity;GO:0004729//oxygen-dependent protoporphyrinogen oxidase activity;GO:0015036//disulfide oxidoreductase activity;GO:0016166//phytoene dehyd…	GO:0005975//carbohydrate metabolic process;GO:0006066//alcohol metabolic process;GO:0006071//glycerol metabolic process;GO:0006072//glycerol-3-phosphate metabolic process;GO:0006096//glycolytic process;GO:0006099//tricarboxylic acid cycle;GO:0006629//lipid metabolic process;GO:0006631//fatty acid metabolic process;GO:0006644//phospholipid metabolic process;GO:0006650//glycerophospholipid metaboli…
C1X05_00650	65	12.3333	34.7367	7.89	65	38.75	50	27.93	80	37.53	10	7.15	16	9.66	11	6.86	65	38.75	50	27.93	80	37.53	10	7.15	16	9.66	11	6.86	-2.13836	9.076e-13	2.74234e-12	yes	--	AUS07511.1 hypothetical protein C1X05_00650 [Laceyella sacchari]	-	-	-	-	-	-	-
C1X05_00720	1068.33	3925.33	684.557	3007.69	1066	754.29	1022	677.47	1117	621.91	3697	3135.68	3822	2738.24	4257	3149.15	1066	754.29	1022	677.47	1117	621.91	3697	3135.68	3822	2738.24	4257	3149.15	2.13541	3.68776e-69	4.90854e-68	yes	abrB	AUS07520.1 AbrB/MazE/SpoVT family DNA-binding domain-containing protein [Laceyella sacchari]	-	-	-	-	-	GO:0003674//molecular_function;GO:0003676//nucleic acid binding;GO:0003677//DNA binding;GO:0003700//transcription factor activity, sequence-specific DNA binding;GO:0005488//binding;GO:0005515//protein binding;GO:0042802//identical protein binding;GO:0097159//organic cyclic compound binding;GO:1901363//heterocyclic compound binding	GO:0006139//nucleobase-containing compound metabolic process;GO:0006351//transcription, DNA-templated;GO:0006355//regulation of transcription, DNA-templated;GO:0006725//cellular aromatic compound metabolic process;GO:0006807//nitrogen compound metabolic process;GO:0008150//biological_process;GO:0008152//metabolic process;GO:0009058//biosynthetic process;GO:0009059//macromolecule biosynthetic proc…
C1X05_00730	1139.33	1955.33	107.177	222.103	1000	105.04	1056	103.92	1362	112.57	1810	227.9	2024	215.26	2032	223.15	1000	105.04	1056	103.92	1362	112.57	1810	227.9	2024	215.26	2032	223.15	1.05124	4.29177e-23	1.95761e-22	yes	herA	WP_102991240.1 ATP-binding protein [Laceyella sacchari]	-	-	-	-	-	GO:0000166//nucleotide binding;GO:0003674//molecular_function;GO:0003677//DNA binding;GO:0005524//ATP binding;GO:0016887//ATPase activity	GO:0006396//RNA processing;GO:0009306//protein secretion
C1X05_00750	140.333	267.333	31.6333	72.5533	113	28.31	156	36.62	152	29.97	256	76.88	271	68.75	275	72.03	113	28.31	156	36.62	152	29.97	256	76.88	271	68.75	275	72.03	1.1976	1.1907e-13	3.76731e-13	yes	yabD	WP_102991244.1 TatD family hydrolase [Laceyella sacchari]	-	-	-	-	-	GO:0003674//molecular_function;GO:0003824//catalytic activity;GO:0004518//nuclease activity;GO:0004519//endonuclease activity;GO:0004520//endodeoxyribonuclease activity;GO:0004536//deoxyribonuclease activity;GO:0005488//binding;GO:0008270//zinc ion binding;GO:0016787//hydrolase activity;GO:0016788//hydrolase activity, acting on ester bonds;GO:0016888//endodeoxyribonuclease activity, producing 5'-…	GO:0006139//nucleobase-containing compound metabolic process;GO:0006259//DNA metabolic process;GO:0006308//DNA catabolic process;GO:0006725//cellular aromatic compound metabolic process;GO:0006807//nitrogen compound metabolic process;GO:0008150//biological_process;GO:0008152//metabolic process;GO:0009056//catabolic process;GO:0009057//macromolecule catabolic process;GO:0009987//cellular process;G…
C1X05_00775	32	0	31.0133	0.001	27	28.98	36	36.19	33	27.87	0	0	0	0	0	0	27	28.98	36	36.19	33	27.87	0	0	0	0	0	0	-14.9206	2.35794e-20	9.76049e-20	yes	sspF	AUS07529.1 small, acid-soluble spore protein, alpha/beta type [Laceyella sacchari]	-	-	-	-	-	GO:0003674//molecular_function;GO:0003676//nucleic acid binding;GO:0003677//DNA binding;GO:0003690//double-stranded DNA binding;GO:0005488//binding;GO:0097159//organic cyclic compound binding;GO:1901363//heterocyclic compound binding	GO:0006139//nucleobase-containing compound metabolic process;GO:0006259//DNA metabolic process;GO:0006265//DNA topological change;GO:0006725//cellular aromatic compound metabolic process;GO:0006807//nitrogen compound metabolic process;GO:0006996//organelle organization;GO:0008150//biological_process;GO:0008152//metabolic process;GO:0009653//anatomical structure morphogenesis;GO:0009987//cellular …
C1X05_00795	1516.67	24620.7	856.933	16657.1	1424	898.94	1258	743.98	1868	927.88	17697	13391.3	23445	14985.5	32720	21594.5	1424	898.94	1258	743.98	1868	927.88	17697	13391.3	23445	14985.5	32720	21594.5	4.28081	3.02183e-113	7.34758e-112	yes	spoVG	WP_102991249.1 septation regulator SpoVG [Laceyella sacchari]	-	-	-	-	-	-	GO:0000003//reproduction;GO:0007049//cell cycle;GO:0008150//biological_process;GO:0009653//anatomical structure morphogenesis;GO:0009987//cellular process;GO:0019954//asexual reproduction;GO:0030154//cell differentiation;GO:0030435//sporulation resulting in formation of a cellular spore;GO:0030436//asexual sporulation;GO:0032502//developmental process;GO:0043934//sporulation;GO:0048646//anatomica…
C1X05_00820	1.33333	4.66667	0.98	4.13333	1	0.84	1	0.78	2	1.32	3	3.01	8	6.77	3	2.62	1	0.84	1	0.78	2	1.32	3	3.01	8	6.77	3	2.62	2.07645	0.0127067	0.0191126	yes	--	WP_102991253.1 anti-sigma-F factor Fin family protein [Laceyella sacchari]	-	-	-	-	GO:0005575//cellular_component;GO:0005622//intracellular;GO:0005623//cell;GO:0005737//cytoplasm;GO:0044424//intracellular part;GO:0044464//cell part	GO:0003674//molecular_function;GO:0005488//binding;GO:0008270//zinc ion binding;GO:0043167//ion binding;GO:0043169//cation binding;GO:0046872//metal ion binding	GO:0006139//nucleobase-containing compound metabolic process;GO:0006351//transcription, DNA-templated;GO:0006355//regulation of transcription, DNA-templated;GO:0006725//cellular aromatic compound metabolic process;GO:0006807//nitrogen compound metabolic process;GO:0008150//biological_process;GO:0008152//metabolic process;GO:0009058//biosynthetic process;GO:0009059//macromolecule biosynthetic proc…
C1X05_00825	299.667	1069	14.69	62.9633	272	14.76	313	15.91	314	13.4	1105	71.85	1213	66.62	889	50.42	272	14.76	313	15.91	314	13.4	1105	71.85	1213	66.62	889	50.42	2.09968	2.52235e-42	1.96197e-41	yes	mfd	WP_102991254.1 transcription-repair coupling factor [Laceyella sacchari]	Genetic Information Processing	Replication and repair	ko03420//Nucleotide excision repair	K03723	GO:0005575//cellular_component;GO:0005622//intracellular;GO:0005623//cell;GO:0005658//alpha DNA polymerase:primase complex;GO:0005737//cytoplasm;GO:0009380//excinuclease repair complex;GO:0044424//intracellular part;GO:0044464//cell part	GO:0000166//nucleotide binding;GO:0003674//molecular_function;GO:0003676//nucleic acid binding;GO:0003677//DNA binding;GO:0003678//DNA helicase activity;GO:0003684//damaged DNA binding;GO:0003688//DNA replication origin binding;GO:0003690//double-stranded DNA binding;GO:0003824//catalytic activity;GO:0003916//DNA topoisomerase activity;GO:0003917//DNA topoisomerase type I activity;GO:0004003//ATP…	GO:0006139//nucleobase-containing compound metabolic process;GO:0006259//DNA metabolic process;GO:0006260//DNA replication;GO:0006265//DNA topological change;GO:0006268//DNA unwinding involved in DNA replication;GO:0006281//DNA repair;GO:0006289//nucleotide-excision repair;GO:0006310//DNA recombination;GO:0006725//cellular aromatic compound metabolic process;GO:0006807//nitrogen compound metaboli…
C1X05_00885	275.667	114.333	94.06	46.2	313	117.86	213	75.14	301	89.18	85	38.37	108	41.18	150	59.05	313	117.86	213	75.14	301	89.18	85	38.37	108	41.18	150	59.05	-1.02569	2.24586e-06	4.82953e-06	yes	--	WP_083464830.1 DUF402 domain-containing protein [Thermoactinomyces vulgaris]	-	-	-	-	-	-	-
C1X05_00970	9307.67	3761	1057.61	514.763	8362	1059.91	8521	1011.83	11040	1101.09	3370	512.02	3910	501.81	4003	530.46	8362	1059.91	8521	1011.83	11040	1101.09	3370	512.02	3910	501.81	4003	530.46	-1.03883	1.32395e-23	6.12031e-23	yes	dnaK	WP_102991277.1 Hsp70 family protein [Laceyella sacchari]	Genetic Information Processing	Folding, sorting and degradation	ko03018//RNA degradation	K04043	-	GO:0004856//xylulokinase activity;GO:0005515//protein binding;GO:0005524//ATP binding;GO:0016887//ATPase activity;GO:0051082//unfolded protein binding	GO:0005997//xylulose metabolic process;GO:0006457//protein folding;GO:0006950//response to stress;GO:0008360//regulation of cell shape;GO:0009297//pilus assembly;GO:0042732//D-xylose metabolic process
C1X05_00975	685.333	4518.33	100.26	802.113	592	97	612	93.94	852	109.84	4380	860.21	4720	783.02	4455	763.11	592	97	612	93.94	852	109.84	4380	860.21	4720	783.02	4455	763.11	3.00006	6.72301e-134	2.16257e-132	yes	--	AUS07566.1 pilus assembly protein CpaE [Laceyella sacchari]	-	-	-	-	GO:0005575//cellular_component	GO:0000156//phosphorelay response regulator activity;GO:0003674//molecular_function;GO:0003677//DNA binding;GO:0005524//ATP binding;GO:0016301//kinase activity;GO:0016887//ATPase activity	GO:0000160//phosphorelay signal transduction system;GO:0000918//barrier septum site selection;GO:0006808//regulation of nitrogen utilization;GO:0030243//cellulose metabolic process
C1X05_00980	153.667	1548.33	53.44	661.83	122	48.19	114	42.19	225	69.94	1489	705.07	1766	706.36	1390	574.06	122	48.19	114	42.19	225	69.94	1489	705.07	1766	706.36	1390	574.06	3.63047	7.56956e-94	1.43404e-92	yes	comC	WP_102991278.1 prepilin peptidase [Laceyella sacchari]	-	-	-	-	GO:0016020//membrane;GO:0016021//integral component of membrane	GO:0004190//aspartic-type endopeptidase activity;GO:0042907//xanthine transmembrane transporter activity	GO:0042906//xanthine transport
C1X05_00985	28.6667	833	6.63333	234.153	28	7.24	22	5.33	36	7.33	860	266.58	848	222.03	791	213.85	28	7.24	22	5.33	36	7.33	860	266.58	848	222.03	791	213.85	5.14158	3.52129e-157	1.62295e-155	yes	--	WP_102991279.1 flp pilus assembly protein CpaB [Laceyella sacchari]	-	-	-	-	GO:0005575//cellular_component;GO:0005576//extracellular region;GO:0005623//cell;GO:0009279//cell outer membrane;GO:0009428//bacterial-type flagellum basal body, distal rod, P ring;GO:0009986//cell surface;GO:0016020//membrane;GO:0016021//integral component of membrane;GO:0019867//outer membrane;GO:0030312//external encapsulating structure;GO:0030313//cell envelope;GO:0031224//intrinsic component…	GO:0003674//molecular_function;GO:0003824//catalytic activity;GO:0004175//endopeptidase activity;GO:0004252//serine-type endopeptidase activity;GO:0005198//structural molecule activity;GO:0008233//peptidase activity;GO:0008236//serine-type peptidase activity;GO:0016787//hydrolase activity;GO:0017171//serine hydrolase activity;GO:0070011//peptidase activity, acting on L-amino acid peptides	GO:0001539//cilium or flagellum-dependent cell motility;GO:0006508//proteolysis;GO:0006807//nitrogen compound metabolic process;GO:0008150//biological_process;GO:0008152//metabolic process;GO:0009405//pathogenesis;GO:0019538//protein metabolic process;GO:0043170//macromolecule metabolic process;GO:0044238//primary metabolic process;GO:0044419//interspecies interaction between organisms;GO:0051704…
C1X05_00990	267	4291.33	33.6933	658.04	244	34.53	213	28.24	344	38.31	4212	714.5	4706	674.32	3956	585.3	244	34.53	213	28.24	344	38.31	4212	714.5	4706	674.32	3956	585.3	4.28764	6.40952e-186	4.28131e-184	yes	MT3759	WP_102991280.1 CpaF family protein [Laceyella sacchari]	-	-	-	-	GO:0005737//cytoplasm;GO:0005887//integral component of plasma membrane;GO:0009898//cytoplasmic side of plasma membrane;GO:0015627//type II protein secretion system complex;GO:0016020//membrane;GO:0043190//ATP-binding cassette (ABC) transporter complex;GO:0055051//ATP-binding cassette (ABC) transporter complex, integrated substrate binding;GO:0055052//ATP-binding cassette (ABC) transporter comple…	GO:0000166//nucleotide binding;GO:0003677//DNA binding;GO:0003924//GTPase activity;GO:0004527//exonuclease activity;GO:0004849//uridine kinase activity;GO:0005524//ATP binding;GO:0005525//GTP binding;GO:0008134//transcription factor binding;GO:0008565//protein transporter activity;GO:0015417//polyamine-transporting ATPase activity;GO:0015439//heme-transporting ATPase activity;GO:0015619//thiamine…	GO:0001887//selenium compound metabolic process;GO:0002949//tRNA threonylcarbamoyladenosine modification;GO:0006260//DNA replication;GO:0006310//DNA recombination;GO:0006355//regulation of transcription, DNA-templated;GO:0006400//tRNA modification;GO:0006457//protein folding;GO:0006810//transport;GO:0006824//cobalt ion transport;GO:0009297//pilus assembly;GO:0015628//protein secretion by the type…
C1X05_00995	98	1140.33	18.5333	257.937	101	21.12	87	17.04	106	17.44	1063	266.38	1153	244.06	1205	263.37	101	21.12	87	17.04	106	17.44	1063	266.38	1153	244.06	1205	263.37	3.79882	7.8667e-152	3.19636e-150	yes	--	WP_102991281.1 hypothetical protein [Laceyella sacchari]	-	-	-	-	GO:0015627//type II protein secretion system complex	GO:0008565//protein transporter activity	GO:0015628//protein secretion by the type II secretion system
C1X05_01000	88.3333	629.667	16.66	143.677	86	18.1	71	14	108	17.88	620	156.38	652	138.91	617	135.74	86	18.1	71	14	108	17.88	620	156.38	652	138.91	617	135.74	3.10837	3.74235e-84	6.28064e-83	yes	--	WP_102991282.1 type II secretion system F family protein [Laceyella sacchari]	-	-	-	-	-	-	-
C1X05_01005	208.667	610.333	145.633	510.463	232	179.98	141	102.48	253	154.44	511	475.19	563	442.23	757	613.97	232	179.98	141	102.48	253	154.44	511	475.19	563	442.23	757	613.97	1.80947	5.87722e-20	2.40064e-19	yes	--	WP_102991283.1 hypothetical protein [Laceyella sacchari]	-	-	-	-	-	-	-
C1X05_01010	158.667	2441.67	21.1467	386.91	161	23.51	171	23.39	144	16.54	2432	425.65	2459	363.53	2434	371.55	161	23.51	171	23.39	144	16.54	2432	425.65	2459	363.53	2434	371.55	4.1935	3.61938e-163	1.80269e-161	yes	ywmD	WP_102991284.1 VWA domain-containing protein [Laceyella sacchari]	-	-	-	-	-	-	-
C1X05_01015	13	156	3.31667	48.12	17	4.89	2	0.54	20	4.52	124	42.73	184	53.55	160	48.08	17	4.89	2	0.54	20	4.52	124	42.73	184	53.55	160	48.08	3.85883	5.12282e-38	3.57094e-37	yes	--	WP_102991285.1 hypothetical protein [Laceyella sacchari]	-	-	-	-	-	-	-
C1X05_01020	54.6667	277.333	10.08	61.2333	54	11.07	46	8.84	64	10.33	236	58.01	310	64.37	286	61.32	54	11.07	46	8.84	64	10.33	236	58.01	310	64.37	286	61.32	2.60282	4.31199e-48	3.79357e-47	yes	--	WP_102991286.1 hypothetical protein [Laceyella sacchari]	-	-	-	-	-	GO:0016829//lyase activity	-
C1X05_01025	16	280.093	3.54	75.5433	13	3.19	18	4.14	17	3.29	347.28	102.31	290	72.16	203	52.16	13	3.19	18	4.14	17	3.29	347.28	102.31	290	72.16	203	52.16	4.41548	3.9937e-48	3.52358e-47	yes	--	WP_102991287.1 hypothetical protein [Laceyella sacchari]	-	-	-	-	-	-	-
C1X05_01030	11.6667	147.667	2.16667	32.46	14	2.84	10	1.9	11	1.76	143	34.82	171	35.17	129	27.39	14	2.84	10	1.9	11	1.76	143	34.82	171	35.17	129	27.39	3.90511	3.78913e-48	3.36231e-47	yes	--	WP_102991288.1 hypothetical protein [Laceyella sacchari]	-	-	-	-	-	-	-
C1X05_01035	5.33333	91.5733	1.14667	24.6133	3	0.74	5	1.15	8	1.55	108.72	32.03	104	25.88	62	15.93	3	0.74	5	1.15	8	1.55	108.72	32.03	104	25.88	62	15.93	4.42392	6.16267e-29	3.37417e-28	yes	--	WP_102991289.1 hypothetical protein [Laceyella sacchari]	-	-	-	-	-	-	-
C1X05_01040	56.3333	544.667	10.45	121.17	61	12.51	46	8.84	62	10	551	135.44	610	126.66	473	101.41	61	12.51	46	8.84	62	10	551	135.44	610	126.66	473	101.41	3.53546	2.10431e-77	3.20104e-76	yes	--	WP_102991290.1 hypothetical protein [Laceyella sacchari]	-	-	-	-	-	-	-
C1X05_01045	28	471.333	6.41	127.117	38	9.41	23	5.34	23	4.48	517	153.48	536	134.4	361	93.47	38	9.41	23	5.34	23	4.48	517	153.48	536	134.4	361	93.47	4.30969	3.70752e-61	4.2403e-60	yes	--	WP_102991291.1 hypothetical protein [Laceyella sacchari]	-	-	-	-	-	-	-
C1X05_01050	3.66667	53.3333	1.17667	19.93	4	1.38	5	1.61	2	0.54	53	21.88	54	18.83	53	19.08	4	1.38	5	1.61	2	0.54	53	21.88	54	18.83	53	19.08	4.08216	9.74706e-29	5.28979e-28	yes	--	WP_102991292.1 hypothetical protein [Laceyella sacchari]	-	-	-	-	GO:0009288//bacterial-type flagellum	GO:0003676//nucleic acid binding	GO:0001539//cilium or flagellum-dependent cell motility
C1X05_01055	8.66667	54.3333	4.55	34.3467	7	4.1	9	4.94	10	4.61	50	35.08	62	36.75	51	31.21	7	4.1	9	4.94	10	4.61	50	35.08	62	36.75	51	31.21	2.91623	2.29099e-21	9.85318e-21	yes	--	AUS07582.1 hypothetical protein C1X05_01055 [Laceyella sacchari]	-	-	-	-	GO:0009523//photosystem II;GO:0009539//photosystem II reaction center	GO:0046025//precorrin-6Y C5,15-methyltransferase (decarboxylating) activity	GO:0015979//photosynthesis;GO:0046140//corrin biosynthetic process
C1X05_01060	130	512	26.6833	126.593	155	35.52	63	13.52	172	31.01	443	121.68	496	115.08	597	143.02	155	35.52	63	13.52	172	31.01	443	121.68	496	115.08	597	143.02	2.24619	3.09383e-18	1.18533e-17	yes	mepM	WP_102991294.1 M23 family metallopeptidase [Laceyella sacchari]	-	-	-	-	-	-	-
C1X05_01065	0	9.33333	0.001	6.13333	0	0	0	0	0	0	9	6.55	11	6.77	8	5.08	0	0	0	0	0	0	9	6.55	11	6.77	8	5.08	12.5825	1.40111e-08	3.46685e-08	yes	--	WP_102991295.1 hypothetical protein [Laceyella sacchari]	-	-	-	-	-	-	-
C1X05_01070	1.33333	7.33333	0.506667	3.06333	1	0.4	3	1.12	0	0	2	0.96	10	4.05	10	4.18	1	0.4	3	1.12	0	0	2	0.96	10	4.05	10	4.18	2.59599	0.00178875	0.002957	yes	--	WP_102991296.1 hypothetical protein [Laceyella sacchari]	-	-	-	-	-	-	-
C1X05_01075	32500	9572.33	3725.99	1324.22	26325	3383.39	30956	3727.24	40219	4067.34	7864	1211.52	9636	1253.95	11217	1507.2	26325	3383.39	30956	3727.24	40219	4067.34	7864	1211.52	9636	1253.95	11217	1507.2	-1.49248	1.60788e-33	1.00917e-32	yes	dhaS	WP_102991297.1 aldehyde dehydrogenase family protein [Laceyella sacchari]	Metabolism;Metabolism;Metabolism;Metabolism;Metabolism;Metabolism;Metabolism;Metabolism;Metabolism;Metabolism;Metabolism;Metabolism;Metabolism;Metabolism;Metabolism;Metabolism	Global and overview maps;Global and overview maps;Global and overview maps;Carbohydrate metabolism;Carbohydrate metabolism;Amino acid metabolism;Amino acid metabolism;Amino acid metabolism;Lipid metabolism;Amino acid metabolism;Amino acid metabolism;Lipid metabolism;Metabolism of other amino acids;Carbohydrate metabolism;Xenobiotics biodegradation and metabolism;Metabolism of terpenoids and polyk…	ko01100//Metabolic pathways;ko01110//Biosynthesis of secondary metabolites;ko01120//Microbial metabolism in diverse environments;ko00620//Pyruvate metabolism;ko00010//Glycolysis / Gluconeogenesis;ko00330//Arginine and proline metabolism;ko00280//Valine, leucine and isoleucine degradation;ko00340//Histidine metabolism;ko00071//Fatty acid degradation;ko00310//Lysine degradation;ko00380//Tryptophan …	K00128;K00128;K00128;K00128;K00128;K00128;K00128;K00128;K00128;K00128;K00128;K00128;K00128;K00128;K00128;K00128	-	GO:0003842//1-pyrroline-5-carboxylate dehydrogenase activity;GO:0004491//methylmalonate-semialdehyde dehydrogenase (acylating) activity;GO:0004777//succinate-semialdehyde dehydrogenase (NAD+) activity;GO:0008802//betaine-aldehyde dehydrogenase activity;GO:0009013//succinate-semialdehyde dehydrogenase [NAD(P)+] activity;GO:0016491//oxidoreductase activity;GO:0016620//oxidoreductase activity, actin…	GO:0006527//arginine catabolic process;GO:0006562//proline catabolic process;GO:0006574//valine catabolic process;GO:0006578//amino-acid betaine biosynthetic process;GO:0009450//gamma-aminobutyric acid catabolic process;GO:0010124//phenylacetate catabolic process;GO:0055114//oxidation-reduction process
C1X05_01080	39.6667	86.3333	20.8833	53.9333	40	23.2	39	21.19	40	18.26	71	49.37	83	48.75	105	63.68	40	23.2	39	21.19	40	18.26	71	49.37	83	48.75	105	63.68	1.36883	1.22423e-09	3.20646e-09	yes	ytcD	AUS07587.1 transcriptional regulator [Laceyella sacchari]	-	-	-	-	-	GO:0003700//transcription factor activity, sequence-specific DNA binding	GO:0006355//regulation of transcription, DNA-templated;GO:0043571//maintenance of CRISPR repeat elements
C1X05_01110	7345	42628.3	1712.77	11884.6	6790	1755.87	7231	1751.78	8014	1630.67	37495	11622.5	47627	12470.3	42763	11561.1	6790	1755.87	7231	1751.78	8014	1630.67	37495	11622.5	47627	12470.3	42763	11561.1	2.79469	2.1716e-143	7.62036e-142	yes	--	WP_102991302.1 MULTISPECIES: FixH family protein [Laceyella]	-	-	-	-	GO:0016020//membrane	GO:0004629//phospholipase C activity	GO:0016042//lipid catabolic process
C1X05_01165	491.333	887	78.9667	173.23	436	78.42	429	72.29	609	86.19	911	196.41	976	177.74	774	145.54	436	78.42	429	72.29	609	86.19	911	196.41	976	177.74	774	145.54	1.13337	4.53047e-16	1.59175e-15	yes	disA	AUS07603.1 DNA integrity scanning protein DisA [Laceyella sacchari]	-	-	-	-	GO:0005575//cellular_component;GO:0005622//intracellular;GO:0005623//cell;GO:0005737//cytoplasm;GO:0044424//intracellular part;GO:0044464//cell part	GO:0000166//nucleotide binding;GO:0003674//molecular_function;GO:0003676//nucleic acid binding;GO:0003677//DNA binding;GO:0003824//catalytic activity;GO:0005488//binding;GO:0005524//ATP binding;GO:0008144//drug binding;GO:0016740//transferase activity;GO:0016772//transferase activity, transferring phosphorus-containing groups;GO:0016779//nucleotidyltransferase activity;GO:0017076//purine nucleoti…	GO:0006139//nucleobase-containing compound metabolic process;GO:0006259//DNA metabolic process;GO:0006281//DNA repair;GO:0006725//cellular aromatic compound metabolic process;GO:0006807//nitrogen compound metabolic process;GO:0006950//response to stress;GO:0006974//cellular response to DNA damage stimulus;GO:0008150//biological_process;GO:0008152//metabolic process;GO:0009987//cellular process;GO…
C1X05_01215	124	288	51.4133	145.017	91	42.46	123	53.77	158	58.01	256	143.18	307	145.04	301	146.83	91	42.46	123	53.77	158	58.01	256	143.18	307	145.04	301	146.83	1.496	5.888e-20	2.40187e-19	yes	mrnC	AUS10316.1 ribonuclease III [Laceyella sacchari]	-	-	-	-	GO:0005575//cellular_component;GO:0005622//intracellular;GO:0005623//cell;GO:0005737//cytoplasm;GO:0044424//intracellular part;GO:0044464//cell part	GO:0003674//molecular_function;GO:0003676//nucleic acid binding;GO:0003723//RNA binding;GO:0003824//catalytic activity;GO:0004518//nuclease activity;GO:0004519//endonuclease activity;GO:0004521//endoribonuclease activity;GO:0004525//ribonuclease III activity;GO:0004540//ribonuclease activity;GO:0005488//binding;GO:0016787//hydrolase activity;GO:0016788//hydrolase activity, acting on ester bonds;G…	GO:0006139//nucleobase-containing compound metabolic process;GO:0006364//rRNA processing;GO:0006396//RNA processing;GO:0006725//cellular aromatic compound metabolic process;GO:0006807//nitrogen compound metabolic process;GO:0008150//biological_process;GO:0008152//metabolic process;GO:0009987//cellular process;GO:0010467//gene expression;GO:0016070//RNA metabolic process;GO:0016072//rRNA metabolic…
C1X05_01220	74.3333	161	17.4333	45.2767	68	17.73	71	17.34	84	17.23	140	43.75	164	43.29	179	48.79	68	17.73	71	17.34	84	17.23	140	43.75	164	43.29	179	48.79	1.37692	7.12271e-15	2.37014e-14	yes	yacO	AUS07611.1 23S rRNA (guanosine(2251)-2'-O)-methyltransferase RlmB [Laceyella sacchari]	-	-	-	-	GO:0005575//cellular_component;GO:0005622//intracellular;GO:0005623//cell;GO:0005737//cytoplasm;GO:0005829//cytosol;GO:0044424//intracellular part;GO:0044444//cytoplasmic part;GO:0044464//cell part	GO:0003674//molecular_function;GO:0003676//nucleic acid binding;GO:0003723//RNA binding;GO:0003824//catalytic activity;GO:0005488//binding;GO:0008168//methyltransferase activity;GO:0008171//O-methyltransferase activity;GO:0008173//RNA methyltransferase activity;GO:0008175//tRNA methyltransferase activity;GO:0008649//rRNA methyltransferase activity;GO:0008757//S-adenosylmethionine-dependent methyl…	GO:0000154//rRNA modification;GO:0000451//rRNA 2'-O-methylation;GO:0000453//enzyme-directed rRNA 2'-O-methylation;GO:0001510//RNA methylation;GO:0006139//nucleobase-containing compound metabolic process;GO:0006364//rRNA processing;GO:0006396//RNA processing;GO:0006400//tRNA modification;GO:0006725//cellular aromatic compound metabolic process;GO:0006807//nitrogen compound metabolic process;GO:000…
C1X05_01225	18	46.3333	6.06667	18.6967	11	4.07	29	10.05	14	4.08	51	22.62	47	17.61	41	15.86	11	4.07	29	10.05	14	4.08	51	22.62	47	17.61	41	15.86	1.62381	3.02277e-06	6.44191e-06	yes	yacP	AUS07612.1 RNA-binding protein [Laceyella sacchari]	-	-	-	-	-	GO:0003924//GTPase activity;GO:0005525//GTP binding	-
C1X05_01270	570.667	2266.33	164.307	788.54	478	153.13	598	179.47	636	160.32	2352	903.16	2549	826.79	1898	635.67	478	153.13	598	179.47	636	160.32	2352	903.16	2549	826.79	1898	635.67	2.26279	7.97351e-55	8.12613e-54	yes	ybxB	WP_102991323.1 class I SAM-dependent methyltransferase [Laceyella sacchari]	-	-	-	-	GO:0005575//cellular_component;GO:0005622//intracellular;GO:0005623//cell;GO:0005737//cytoplasm;GO:0031515//tRNA (m1A) methyltransferase complex;GO:0044424//intracellular part;GO:0044464//cell part	GO:0000179//rRNA (adenine-N6,N6-)-dimethyltransferase activity;GO:0003674//molecular_function;GO:0003677//DNA binding;GO:0003723//RNA binding;GO:0003824//catalytic activity;GO:0004719//protein-L-isoaspartate (D-aspartate) O-methyltransferase activity;GO:0004809//tRNA (guanine-N2-)-methyltransferase activity;GO:0008168//methyltransferase activity;GO:0008170//N-methyltransferase activity;GO:0008171…	GO:0000154//rRNA modification;GO:0001510//RNA methylation;GO:0006306//DNA methylation;GO:0006364//rRNA processing;GO:0006396//RNA processing;GO:0006400//tRNA modification;GO:0006412//translation;GO:0006464//cellular protein modification process;GO:0006567//threonine catabolic process;GO:0006744//ubiquinone biosynthetic process;GO:0006813//potassium ion transport;GO:0008033//tRNA processing;GO:000…
C1X05_01315	1129.33	1931	642.433	1300.15	1199	749.55	1077	630.75	1112	547	1648	1234.93	2113	1337.47	2032	1328.06	1199	749.55	1077	630.75	1112	547	1648	1234.93	2113	1337.47	2032	1328.06	1.01706	1.5311e-15	5.26509e-15	yes	rpsJ	AUS07629.1 30S ribosomal protein S10 [Laceyella sacchari]	Genetic Information Processing	Translation	ko03010//Ribosome	K02946	GO:0000314//organellar small ribosomal subunit;GO:0005575//cellular_component;GO:0005622//intracellular;GO:0005623//cell;GO:0005737//cytoplasm;GO:0005829//cytosol;GO:0005840//ribosome;GO:0015935//small ribosomal subunit;GO:0022626//cytosolic ribosome;GO:0022627//cytosolic small ribosomal subunit;GO:0032991//macromolecular complex;GO:0043226//organelle;GO:0043228//non-membrane-bounded organelle;GO…	GO:0001072//transcription antitermination factor activity, RNA binding;GO:0003674//molecular_function;GO:0003676//nucleic acid binding;GO:0003723//RNA binding;GO:0003735//structural constituent of ribosome;GO:0005198//structural molecule activity;GO:0005488//binding;GO:0019843//rRNA binding;GO:0097159//organic cyclic compound binding;GO:1901363//heterocyclic compound binding	GO:0006355//regulation of transcription, DNA-templated;GO:0006412//translation;GO:0006518//peptide metabolic process;GO:0006807//nitrogen compound metabolic process;GO:0008150//biological_process;GO:0008152//metabolic process;GO:0009058//biosynthetic process;GO:0009059//macromolecule biosynthetic process;GO:0009889//regulation of biosynthetic process;GO:0009987//cellular process;GO:0010467//gene …
C1X05_01320	2836	5830.67	791.013	1942.71	2470	760.98	3210	926.49	2828	685.57	5532	2042.96	6609	2061.64	5351	1723.53	2470	760.98	3210	926.49	2828	685.57	5532	2042.96	6609	2061.64	5351	1723.53	1.2963	4.84319e-22	2.15191e-21	yes	rplC	WP_102991329.1 50S ribosomal protein L3 [Laceyella sacchari]	Genetic Information Processing	Translation	ko03010//Ribosome	K02906	GO:0005575//cellular_component;GO:0005622//intracellular;GO:0005623//cell;GO:0005737//cytoplasm;GO:0005829//cytosol;GO:0005840//ribosome;GO:0005886//plasma membrane;GO:0015934//large ribosomal subunit;GO:0016020//membrane;GO:0022625//cytosolic large ribosomal subunit;GO:0022626//cytosolic ribosome;GO:0032991//macromolecular complex;GO:0043226//organelle;GO:0043228//non-membrane-bounded organelle;…	GO:0003674//molecular_function;GO:0003676//nucleic acid binding;GO:0003723//RNA binding;GO:0003735//structural constituent of ribosome;GO:0005198//structural molecule activity;GO:0005488//binding;GO:0019843//rRNA binding;GO:0097159//organic cyclic compound binding;GO:1901363//heterocyclic compound binding	GO:0000027//ribosomal large subunit assembly;GO:0006139//nucleobase-containing compound metabolic process;GO:0006364//rRNA processing;GO:0006396//RNA processing;GO:0006412//translation;GO:0006518//peptide metabolic process;GO:0006725//cellular aromatic compound metabolic process;GO:0006807//nitrogen compound metabolic process;GO:0006996//organelle organization;GO:0008150//biological_process;GO:00…
C1X05_01325	963	2939	269.43	981.04	867	267.11	1104	318.64	918	222.54	2898	1070.23	3309	1032.22	2610	840.67	867	267.11	1104	318.64	918	222.54	2898	1070.23	3309	1032.22	2610	840.67	1.8644	1.06958e-37	7.35602e-37	yes	rplD	WP_102991330.1 50S ribosomal protein L4 [Laceyella sacchari]	Genetic Information Processing	Translation	ko03010//Ribosome	K02926	GO:0005575//cellular_component;GO:0005618//cell wall;GO:0005622//intracellular;GO:0005623//cell;GO:0005737//cytoplasm;GO:0005829//cytosol;GO:0005840//ribosome;GO:0005844//polysome;GO:0005886//plasma membrane;GO:0015934//large ribosomal subunit;GO:0016020//membrane;GO:0016021//integral component of membrane;GO:0022625//cytosolic large ribosomal subunit;GO:0022626//cytosolic ribosome;GO:0030312//ex…	GO:0001130//bacterial-type RNA polymerase transcription factor activity, sequence-specific DNA binding;GO:0001217//bacterial-type RNA polymerase transcriptional repressor activity, sequence-specific DNA binding;GO:0003674//molecular_function;GO:0003676//nucleic acid binding;GO:0003700//transcription factor activity, sequence-specific DNA binding;GO:0003723//RNA binding;GO:0003735//structural cons…	GO:0006139//nucleobase-containing compound metabolic process;GO:0006351//transcription, DNA-templated;GO:0006353//DNA-templated transcription, termination;GO:0006355//regulation of transcription, DNA-templated;GO:0006412//translation;GO:0006417//regulation of translation;GO:0006518//peptide metabolic process;GO:0006725//cellular aromatic compound metabolic process;GO:0006807//nitrogen compound me…
C1X05_01330	357	1029	217.39	744.037	323	216.65	405	254.49	343	181.03	895	719.57	1111	754.51	1081	758.03	323	216.65	405	254.49	343	181.03	895	719.57	1111	754.51	1081	758.03	1.77509	8.15165e-39	5.82692e-38	yes	rplW	AUS07632.1 50S ribosomal protein L23 [Laceyella sacchari]	Genetic Information Processing	Translation	ko03010//Ribosome	K02892	GO:0005575//cellular_component;GO:0005622//intracellular;GO:0005623//cell;GO:0005737//cytoplasm;GO:0005829//cytosol;GO:0005840//ribosome;GO:0005886//plasma membrane;GO:0015934//large ribosomal subunit;GO:0016020//membrane;GO:0022625//cytosolic large ribosomal subunit;GO:0022626//cytosolic ribosome;GO:0032991//macromolecular complex;GO:0043226//organelle;GO:0043228//non-membrane-bounded organelle;…	GO:0003674//molecular_function;GO:0003676//nucleic acid binding;GO:0003723//RNA binding;GO:0003735//structural constituent of ribosome;GO:0005198//structural molecule activity;GO:0005488//binding;GO:0019843//rRNA binding;GO:0097159//organic cyclic compound binding;GO:1901363//heterocyclic compound binding	GO:0000027//ribosomal large subunit assembly;GO:0006412//translation;GO:0006518//peptide metabolic process;GO:0006807//nitrogen compound metabolic process;GO:0006996//organelle organization;GO:0008150//biological_process;GO:0008152//metabolic process;GO:0009058//biosynthetic process;GO:0009059//macromolecule biosynthetic process;GO:0009987//cellular process;GO:0010467//gene expression;GO:0016043/…
C1X05_01335	2864.67	9232	602.147	2316.53	2585	600.9	3053	664.86	2956	540.68	8442	2352.28	10692	2516.53	8562	2080.78	2585	600.9	3053	664.86	2956	540.68	8442	2352.28	10692	2516.53	8562	2080.78	1.94378	1.53402e-55	1.57377e-54	yes	rplB	AUS07633.1 50S ribosomal protein L2 [Laceyella sacchari]	Genetic Information Processing	Translation	ko03010//Ribosome	K02886	GO:0000315//organellar large ribosomal subunit;GO:0005575//cellular_component;GO:0005622//intracellular;GO:0005623//cell;GO:0005737//cytoplasm;GO:0005829//cytosol;GO:0005840//ribosome;GO:0005886//plasma membrane;GO:0015934//large ribosomal subunit;GO:0016020//membrane;GO:0022625//cytosolic large ribosomal subunit;GO:0022626//cytosolic ribosome;GO:0032991//macromolecular complex;GO:0043226//organe…	GO:0003674//molecular_function;GO:0003676//nucleic acid binding;GO:0003723//RNA binding;GO:0003735//structural constituent of ribosome;GO:0003824//catalytic activity;GO:0005198//structural molecule activity;GO:0005488//binding;GO:0008270//zinc ion binding;GO:0016740//transferase activity;GO:0019843//rRNA binding;GO:0043167//ion binding;GO:0043169//cation binding;GO:0046872//metal ion binding;GO:0…	GO:0000027//ribosomal large subunit assembly;GO:0002181//cytoplasmic translation;GO:0006412//translation;GO:0006518//peptide metabolic process;GO:0006807//nitrogen compound metabolic process;GO:0006996//organelle organization;GO:0008150//biological_process;GO:0008152//metabolic process;GO:0009058//biosynthetic process;GO:0009059//macromolecule biosynthetic process;GO:0009987//cellular process;GO:…
C1X05_01340	285	1104	176.133	813.923	284	194.54	254	163	317	170.86	944	775.12	1293	896.79	1075	769.86	284	194.54	254	163	317	170.86	944	775.12	1293	896.79	1075	769.86	2.20822	6.43484e-63	7.52681e-62	yes	rpsS	AUS07634.1 30S ribosomal protein S19 [Laceyella sacchari]	Genetic Information Processing	Translation	ko03010//Ribosome	K02965	GO:0000314//organellar small ribosomal subunit;GO:0005575//cellular_component;GO:0005622//intracellular;GO:0005623//cell;GO:0005737//cytoplasm;GO:0005829//cytosol;GO:0005840//ribosome;GO:0005886//plasma membrane;GO:0015935//small ribosomal subunit;GO:0016020//membrane;GO:0022626//cytosolic ribosome;GO:0022627//cytosolic small ribosomal subunit;GO:0032991//macromolecular complex;GO:0043226//organe…	GO:0000049//tRNA binding;GO:0003674//molecular_function;GO:0003676//nucleic acid binding;GO:0003723//RNA binding;GO:0003735//structural constituent of ribosome;GO:0005198//structural molecule activity;GO:0005488//binding;GO:0019843//rRNA binding;GO:0097159//organic cyclic compound binding;GO:1901363//heterocyclic compound binding	GO:0000028//ribosomal small subunit assembly;GO:0006412//translation;GO:0006518//peptide metabolic process;GO:0006807//nitrogen compound metabolic process;GO:0006996//organelle organization;GO:0008150//biological_process;GO:0008152//metabolic process;GO:0009058//biosynthetic process;GO:0009059//macromolecule biosynthetic process;GO:0009987//cellular process;GO:0010467//gene expression;GO:0016043/…
C1X05_01345	777	3440	408.86	2155.62	774	448.99	769	417.91	788	359.68	3206	2229.28	4019	2360.57	3095	1877.02	774	448.99	769	417.91	788	359.68	3206	2229.28	4019	2360.57	3095	1877.02	2.39843	2.28336e-75	3.37369e-74	yes	rplV	AUS07635.1 50S ribosomal protein L22 [Laceyella sacchari]	Genetic Information Processing	Translation	ko03010//Ribosome	K02890	GO:0000311//plastid large ribosomal subunit;GO:0005575//cellular_component;GO:0005618//cell wall;GO:0005622//intracellular;GO:0005623//cell;GO:0005737//cytoplasm;GO:0005829//cytosol;GO:0005840//ribosome;GO:0005844//polysome;GO:0015934//large ribosomal subunit;GO:0022625//cytosolic large ribosomal subunit;GO:0022626//cytosolic ribosome;GO:0030312//external encapsulating structure;GO:0032991//macro…	GO:0003674//molecular_function;GO:0003676//nucleic acid binding;GO:0003723//RNA binding;GO:0003735//structural constituent of ribosome;GO:0005198//structural molecule activity;GO:0005488//binding;GO:0019843//rRNA binding;GO:0097159//organic cyclic compound binding;GO:1901363//heterocyclic compound binding	GO:0006412//translation;GO:0006518//peptide metabolic process;GO:0006807//nitrogen compound metabolic process;GO:0006996//organelle organization;GO:0008150//biological_process;GO:0008152//metabolic process;GO:0009058//biosynthetic process;GO:0009059//macromolecule biosynthetic process;GO:0009987//cellular process;GO:0010467//gene expression;GO:0016043//cellular component organization;GO:0019538//…
C1X05_01350	1178.33	4956.67	312.637	1566.32	1069	312.88	1301	356.73	1165	268.3	4511	1582.61	5536	1640.57	4823	1475.79	1069	312.88	1301	356.73	1165	268.3	4511	1582.61	5536	1640.57	4823	1475.79	2.32482	1.39003e-72	1.93352e-71	yes	rpsC	AUS07636.1 30S ribosomal protein S3 [Laceyella sacchari]	Genetic Information Processing	Translation	ko03010//Ribosome	K02982	GO:0000312//plastid small ribosomal subunit;GO:0005575//cellular_component;GO:0005618//cell wall;GO:0005622//intracellular;GO:0005623//cell;GO:0005737//cytoplasm;GO:0005761//mitochondrial ribosome;GO:0005829//cytosol;GO:0005840//ribosome;GO:0005886//plasma membrane;GO:0015935//small ribosomal subunit;GO:0016020//membrane;GO:0022626//cytosolic ribosome;GO:0022627//cytosolic small ribosomal subunit…	GO:0003674//molecular_function;GO:0003676//nucleic acid binding;GO:0003723//RNA binding;GO:0003735//structural constituent of ribosome;GO:0003852//2-isopropylmalate synthase activity;GO:0005198//structural molecule activity;GO:0005488//binding;GO:0019843//rRNA binding;GO:0097159//organic cyclic compound binding;GO:1901363//heterocyclic compound binding	GO:0000028//ribosomal small subunit assembly;GO:0002181//cytoplasmic translation;GO:0006412//translation;GO:0006518//peptide metabolic process;GO:0006807//nitrogen compound metabolic process;GO:0006996//organelle organization;GO:0008150//biological_process;GO:0008152//metabolic process;GO:0009058//biosynthetic process;GO:0009059//macromolecule biosynthetic process;GO:0009098//leucine biosynthetic…
C1X05_01355	650	2223.67	268.98	1089.37	619	280.69	755	320.73	576	205.52	2055	1116.98	2489	1142.77	2127	1008.35	619	280.69	755	320.73	576	205.52	2055	1116.98	2489	1142.77	2127	1008.35	2.01792	1.71807e-40	1.27534e-39	yes	rplP	AUS07637.1 50S ribosomal protein L16 [Laceyella sacchari]	Genetic Information Processing	Translation	ko03010//Ribosome	K02878	GO:0000315//organellar large ribosomal subunit;GO:0005575//cellular_component;GO:0005622//intracellular;GO:0005623//cell;GO:0005737//cytoplasm;GO:0005829//cytosol;GO:0005840//ribosome;GO:0005886//plasma membrane;GO:0015934//large ribosomal subunit;GO:0016020//membrane;GO:0022625//cytosolic large ribosomal subunit;GO:0022626//cytosolic ribosome;GO:0032991//macromolecular complex;GO:0043226//organe…	GO:0000049//tRNA binding;GO:0003674//molecular_function;GO:0003676//nucleic acid binding;GO:0003723//RNA binding;GO:0003735//structural constituent of ribosome;GO:0005198//structural molecule activity;GO:0005488//binding;GO:0019843//rRNA binding;GO:0097159//organic cyclic compound binding;GO:1901363//heterocyclic compound binding	GO:0000027//ribosomal large subunit assembly;GO:0006412//translation;GO:0006518//peptide metabolic process;GO:0006807//nitrogen compound metabolic process;GO:0006996//organelle organization;GO:0008150//biological_process;GO:0008152//metabolic process;GO:0009058//biosynthetic process;GO:0009059//macromolecule biosynthetic process;GO:0009987//cellular process;GO:0010467//gene expression;GO:0016043/…
C1X05_01360	27.6667	225	22.4	218.88	30	27.21	16	13.59	37	26.4	183	198.94	294	269.97	198	187.73	30	27.21	16	13.59	37	26.4	183	198.94	294	269.97	198	187.73	3.28857	2.16593e-38	1.53052e-37	yes	rpmC	AUS07638.1 50S ribosomal protein L29 [Laceyella sacchari]	Genetic Information Processing	Translation	ko03010//Ribosome	K02904	GO:0000315//organellar large ribosomal subunit;GO:0005575//cellular_component;GO:0005622//intracellular;GO:0005623//cell;GO:0005737//cytoplasm;GO:0005761//mitochondrial ribosome;GO:0005829//cytosol;GO:0005840//ribosome;GO:0015934//large ribosomal subunit;GO:0022625//cytosolic large ribosomal subunit;GO:0022626//cytosolic ribosome;GO:0032991//macromolecular complex;GO:0043226//organelle;GO:0043228…	GO:0003674//molecular_function;GO:0003676//nucleic acid binding;GO:0003723//RNA binding;GO:0003735//structural constituent of ribosome;GO:0005198//structural molecule activity;GO:0005488//binding;GO:0019843//rRNA binding;GO:0097159//organic cyclic compound binding;GO:1901363//heterocyclic compound binding	GO:0000027//ribosomal large subunit assembly;GO:0006412//translation;GO:0006518//peptide metabolic process;GO:0006807//nitrogen compound metabolic process;GO:0006996//organelle organization;GO:0008150//biological_process;GO:0008152//metabolic process;GO:0009058//biosynthetic process;GO:0009059//macromolecule biosynthetic process;GO:0009987//cellular process;GO:0010467//gene expression;GO:0016043/…
C1X05_01365	176	928	115.483	726.567	149	107.8	211	143.01	168	95.64	898	778.77	1074	786.75	812	614.18	149	107.8	211	143.01	168	95.64	898	778.77	1074	786.75	812	614.18	2.65341	1.73874e-54	1.76619e-53	yes	rpsQ	AUS07639.1 30S ribosomal protein S17 [Laceyella sacchari]	Genetic Information Processing	Translation	ko03010//Ribosome	K02961	GO:0005575//cellular_component;GO:0005622//intracellular;GO:0005623//cell;GO:0005737//cytoplasm;GO:0005829//cytosol;GO:0005840//ribosome;GO:0005886//plasma membrane;GO:0015935//small ribosomal subunit;GO:0016020//membrane;GO:0022626//cytosolic ribosome;GO:0022627//cytosolic small ribosomal subunit;GO:0032991//macromolecular complex;GO:0043226//organelle;GO:0043228//non-membrane-bounded organelle;…	GO:0003674//molecular_function;GO:0003676//nucleic acid binding;GO:0003723//RNA binding;GO:0003735//structural constituent of ribosome;GO:0005198//structural molecule activity;GO:0005488//binding;GO:0019843//rRNA binding;GO:0097159//organic cyclic compound binding;GO:1901363//heterocyclic compound binding	GO:0006412//translation;GO:0006518//peptide metabolic process;GO:0006807//nitrogen compound metabolic process;GO:0008150//biological_process;GO:0008152//metabolic process;GO:0009058//biosynthetic process;GO:0009059//macromolecule biosynthetic process;GO:0009987//cellular process;GO:0010467//gene expression;GO:0019538//protein metabolic process;GO:0034641//cellular nitrogen compound metabolic proc…
C1X05_01370	534.333	3596	256.743	2048.56	608	318.29	536	262.87	459	189.07	3913	2455.43	4200	2226.21	2675	1464.03	608	318.29	536	262.87	459	189.07	3913	2455.43	4200	2226.21	2675	1464.03	2.99621	1.02791e-46	8.89125e-46	yes	rplN	AUS07640.1 50S ribosomal protein L14 [Laceyella sacchari]	Genetic Information Processing	Translation	ko03010//Ribosome	K02874	GO:0000315//organellar large ribosomal subunit;GO:0005575//cellular_component;GO:0005622//intracellular;GO:0005623//cell;GO:0005737//cytoplasm;GO:0005829//cytosol;GO:0005840//ribosome;GO:0005886//plasma membrane;GO:0015934//large ribosomal subunit;GO:0016020//membrane;GO:0022625//cytosolic large ribosomal subunit;GO:0022626//cytosolic ribosome;GO:0032991//macromolecular complex;GO:0043226//organe…	GO:0003674//molecular_function;GO:0003676//nucleic acid binding;GO:0003723//RNA binding;GO:0003735//structural constituent of ribosome;GO:0005198//structural molecule activity;GO:0005488//binding;GO:0019843//rRNA binding;GO:0070180//large ribosomal subunit rRNA binding;GO:0097159//organic cyclic compound binding;GO:1901363//heterocyclic compound binding	GO:0006412//translation;GO:0006518//peptide metabolic process;GO:0006807//nitrogen compound metabolic process;GO:0008150//biological_process;GO:0008152//metabolic process;GO:0009058//biosynthetic process;GO:0009059//macromolecule biosynthetic process;GO:0009987//cellular process;GO:0010467//gene expression;GO:0019538//protein metabolic process;GO:0034641//cellular nitrogen compound metabolic proc…
C1X05_01375	185.333	1237	91.31	726.73	164	89.49	197	100.71	195	83.73	1062	694.65	1429	789.54	1220	696	164	89.49	197	100.71	195	83.73	1062	694.65	1429	789.54	1220	696	2.99257	1.66978e-107	3.87691e-106	yes	rplX	AUS07641.1 50S ribosomal protein L24 [Laceyella sacchari]	Genetic Information Processing	Translation	ko03010//Ribosome	K02895	GO:0000315//organellar large ribosomal subunit;GO:0005575//cellular_component;GO:0005618//cell wall;GO:0005622//intracellular;GO:0005623//cell;GO:0005737//cytoplasm;GO:0005829//cytosol;GO:0005840//ribosome;GO:0009295//nucleoid;GO:0015934//large ribosomal subunit;GO:0022625//cytosolic large ribosomal subunit;GO:0022626//cytosolic ribosome;GO:0030312//external encapsulating structure;GO:0032991//ma…	GO:0003674//molecular_function;GO:0003676//nucleic acid binding;GO:0003677//DNA binding;GO:0003723//RNA binding;GO:0003735//structural constituent of ribosome;GO:0005198//structural molecule activity;GO:0005488//binding;GO:0019843//rRNA binding;GO:0097159//organic cyclic compound binding;GO:1901363//heterocyclic compound binding	GO:0000027//ribosomal large subunit assembly;GO:0006412//translation;GO:0006518//peptide metabolic process;GO:0006807//nitrogen compound metabolic process;GO:0006996//organelle organization;GO:0008150//biological_process;GO:0008152//metabolic process;GO:0009058//biosynthetic process;GO:0009059//macromolecule biosynthetic process;GO:0009987//cellular process;GO:0010467//gene expression;GO:0016043/…
C1X05_01380	633.667	4049	205.587	1564.85	603	214.52	729	242.96	569	159.28	4234	1805.49	4603	1658	3310	1231.06	603	214.52	729	242.96	569	159.28	4234	1805.49	4603	1658	3310	1231.06	2.92821	9.52232e-61	1.0771e-59	yes	rplE	AUS07642.1 50S ribosomal protein L5 [Laceyella sacchari]	Genetic Information Processing	Translation	ko03010//Ribosome	K02931	GO:0005575//cellular_component;GO:0005622//intracellular;GO:0005623//cell;GO:0005737//cytoplasm;GO:0005829//cytosol;GO:0005840//ribosome;GO:0005886//plasma membrane;GO:0015934//large ribosomal subunit;GO:0016020//membrane;GO:0022625//cytosolic large ribosomal subunit;GO:0022626//cytosolic ribosome;GO:0032991//macromolecular complex;GO:0043226//organelle;GO:0043228//non-membrane-bounded organelle;…	GO:0000049//tRNA binding;GO:0003674//molecular_function;GO:0003676//nucleic acid binding;GO:0003723//RNA binding;GO:0003735//structural constituent of ribosome;GO:0005198//structural molecule activity;GO:0005488//binding;GO:0008097//5S rRNA binding;GO:0019843//rRNA binding;GO:0097159//organic cyclic compound binding;GO:1901363//heterocyclic compound binding	GO:0000027//ribosomal large subunit assembly;GO:0006412//translation;GO:0006518//peptide metabolic process;GO:0006807//nitrogen compound metabolic process;GO:0006996//organelle organization;GO:0008150//biological_process;GO:0008152//metabolic process;GO:0009058//biosynthetic process;GO:0009059//macromolecule biosynthetic process;GO:0009987//cellular process;GO:0010467//gene expression;GO:0016043/…
C1X05_01385	90	400.333	84.87	446.713	81	84.12	103	100.21	86	70.28	323	402.1	446	468.99	432	469.05	81	84.12	103	100.21	86	70.28	323	402.1	446	468.99	432	469.05	2.39602	3.59974e-44	2.96426e-43	yes	rpsZ	AUS07643.1 type Z 30S ribosomal protein S14 [Laceyella sacchari]	Genetic Information Processing	Translation	ko03010//Ribosome	K02954	GO:0005575//cellular_component;GO:0005622//intracellular;GO:0005623//cell;GO:0005737//cytoplasm;GO:0005840//ribosome;GO:0015935//small ribosomal subunit;GO:0032991//macromolecular complex;GO:0043226//organelle;GO:0043228//non-membrane-bounded organelle;GO:0043229//intracellular organelle;GO:0043232//intracellular non-membrane-bounded organelle;GO:0044391//ribosomal subunit;GO:0044422//organelle p…	GO:0003674//molecular_function;GO:0003676//nucleic acid binding;GO:0003723//RNA binding;GO:0003735//structural constituent of ribosome;GO:0005198//structural molecule activity;GO:0005488//binding;GO:0019843//rRNA binding;GO:0043167//ion binding;GO:0043169//cation binding;GO:0046872//metal ion binding;GO:0097159//organic cyclic compound binding;GO:1901363//heterocyclic compound binding	GO:0006412//translation;GO:0006518//peptide metabolic process;GO:0006807//nitrogen compound metabolic process;GO:0008150//biological_process;GO:0008152//metabolic process;GO:0009058//biosynthetic process;GO:0009059//macromolecule biosynthetic process;GO:0009987//cellular process;GO:0010467//gene expression;GO:0019538//protein metabolic process;GO:0034641//cellular nitrogen compound metabolic proc…
C1X05_01390	343.667	2012	152.087	1054.81	343	166.06	387	175.53	301	114.67	1962	1138.6	2270	1112.75	1804	913.09	343	166.06	387	175.53	301	114.67	1962	1138.6	2270	1112.75	1804	913.09	2.79402	2.08941e-67	2.67722e-66	yes	rpsH	AUS07644.1 30S ribosomal protein S8 [Laceyella sacchari]	Genetic Information Processing	Translation	ko03010//Ribosome	K02994	GO:0005575//cellular_component;GO:0005622//intracellular;GO:0005623//cell;GO:0005737//cytoplasm;GO:0005829//cytosol;GO:0005840//ribosome;GO:0015935//small ribosomal subunit;GO:0022626//cytosolic ribosome;GO:0022627//cytosolic small ribosomal subunit;GO:0032991//macromolecular complex;GO:0043226//organelle;GO:0043228//non-membrane-bounded organelle;GO:0043229//intracellular organelle;GO:0043232//i…	GO:0003674//molecular_function;GO:0003676//nucleic acid binding;GO:0003723//RNA binding;GO:0003735//structural constituent of ribosome;GO:0005198//structural molecule activity;GO:0005488//binding;GO:0019843//rRNA binding;GO:0097159//organic cyclic compound binding;GO:1901363//heterocyclic compound binding	GO:0000028//ribosomal small subunit assembly;GO:0006412//translation;GO:0006417//regulation of translation;GO:0006518//peptide metabolic process;GO:0006807//nitrogen compound metabolic process;GO:0006996//organelle organization;GO:0008150//biological_process;GO:0008152//metabolic process;GO:0009058//biosynthetic process;GO:0009059//macromolecule biosynthetic process;GO:0009889//regulation of bios…
C1X05_01395	419.667	1817.33	138.29	705.83	348	125.18	590	198.83	321	90.86	1661	716.21	2061	750.67	1730	650.61	348	125.18	590	198.83	321	90.86	1661	716.21	2061	750.67	1730	650.61	2.35162	7.55789e-28	3.98272e-27	yes	rplF	AUS07645.1 50S ribosomal protein L6 [Laceyella sacchari]	Genetic Information Processing	Translation	ko03010//Ribosome	K02933	GO:0005575//cellular_component;GO:0005618//cell wall;GO:0005622//intracellular;GO:0005623//cell;GO:0005737//cytoplasm;GO:0005829//cytosol;GO:0005840//ribosome;GO:0005886//plasma membrane;GO:0015934//large ribosomal subunit;GO:0016020//membrane;GO:0022625//cytosolic large ribosomal subunit;GO:0022626//cytosolic ribosome;GO:0030312//external encapsulating structure;GO:0032991//macromolecular comple…	GO:0003674//molecular_function;GO:0003676//nucleic acid binding;GO:0003723//RNA binding;GO:0003735//structural constituent of ribosome;GO:0005198//structural molecule activity;GO:0005488//binding;GO:0019843//rRNA binding;GO:0070180//large ribosomal subunit rRNA binding;GO:0097159//organic cyclic compound binding;GO:1901363//heterocyclic compound binding	GO:0000027//ribosomal large subunit assembly;GO:0002181//cytoplasmic translation;GO:0006412//translation;GO:0006518//peptide metabolic process;GO:0006807//nitrogen compound metabolic process;GO:0006996//organelle organization;GO:0008150//biological_process;GO:0008152//metabolic process;GO:0009058//biosynthetic process;GO:0009059//macromolecule biosynthetic process;GO:0009987//cellular process;GO:…
C1X05_01400	658.667	2834.67	312.897	1600.43	612	320.38	719	352.62	645	265.69	2543	1595.75	3300	1749.17	2661	1456.37	612	320.38	719	352.62	645	265.69	2543	1595.75	3300	1749.17	2661	1456.37	2.3547	1.57434e-71	2.15114e-70	yes	rplR	WP_154987257.1 50S ribosomal protein L18 [Laceyella tengchongensis]	Genetic Information Processing	Translation	ko03010//Ribosome	K02881	GO:0000315//organellar large ribosomal subunit;GO:0005575//cellular_component;GO:0005622//intracellular;GO:0005623//cell;GO:0005737//cytoplasm;GO:0005829//cytosol;GO:0005840//ribosome;GO:0015934//large ribosomal subunit;GO:0022625//cytosolic large ribosomal subunit;GO:0022626//cytosolic ribosome;GO:0022627//cytosolic small ribosomal subunit;GO:0032991//macromolecular complex;GO:0043226//organelle…	GO:0003674//molecular_function;GO:0003676//nucleic acid binding;GO:0003723//RNA binding;GO:0003735//structural constituent of ribosome;GO:0005198//structural molecule activity;GO:0005488//binding;GO:0008097//5S rRNA binding;GO:0019843//rRNA binding;GO:0097159//organic cyclic compound binding;GO:1901363//heterocyclic compound binding	GO:0006139//nucleobase-containing compound metabolic process;GO:0006364//rRNA processing;GO:0006396//RNA processing;GO:0006412//translation;GO:0006518//peptide metabolic process;GO:0006725//cellular aromatic compound metabolic process;GO:0006807//nitrogen compound metabolic process;GO:0008150//biological_process;GO:0008152//metabolic process;GO:0009058//biosynthetic process;GO:0009059//macromolec…
C1X05_01405	930.333	2693	313.47	1080.64	847	315.25	1000	348.69	944	276.47	2358	1052.01	2956	1113.99	2765	1075.92	847	315.25	1000	348.69	944	276.47	2358	1052.01	2956	1113.99	2765	1075.92	1.78549	8.5843e-53	8.38871e-52	yes	rpsE	AUS07647.1 30S ribosomal protein S5 [Laceyella sacchari]	Genetic Information Processing	Translation	ko03010//Ribosome	K02988	GO:0000312//plastid small ribosomal subunit;GO:0005575//cellular_component;GO:0005622//intracellular;GO:0005623//cell;GO:0005737//cytoplasm;GO:0005829//cytosol;GO:0005840//ribosome;GO:0005886//plasma membrane;GO:0015935//small ribosomal subunit;GO:0016020//membrane;GO:0022626//cytosolic ribosome;GO:0022627//cytosolic small ribosomal subunit;GO:0032991//macromolecular complex;GO:0043226//organelle…	GO:0003674//molecular_function;GO:0003676//nucleic acid binding;GO:0003723//RNA binding;GO:0003735//structural constituent of ribosome;GO:0005198//structural molecule activity;GO:0005488//binding;GO:0019843//rRNA binding;GO:0097159//organic cyclic compound binding;GO:1901363//heterocyclic compound binding	GO:0000028//ribosomal small subunit assembly;GO:0006412//translation;GO:0006518//peptide metabolic process;GO:0006807//nitrogen compound metabolic process;GO:0006996//organelle organization;GO:0008150//biological_process;GO:0008152//metabolic process;GO:0009058//biosynthetic process;GO:0009059//macromolecule biosynthetic process;GO:0009987//cellular process;GO:0010467//gene expression;GO:0016043/…
C1X05_01410	15	33.6667	13.6133	36.3633	21	20.8	9	8.35	15	11.69	36	42.75	30	30.09	35	36.25	21	20.8	9	8.35	15	11.69	36	42.75	30	30.09	35	36.25	1.41746	3.41632e-05	6.68119e-05	yes	rpmD	AUS07648.1 50S ribosomal protein L30 [Laceyella sacchari]	Genetic Information Processing	Translation	ko03010//Ribosome	K02907	GO:0000315//organellar large ribosomal subunit;GO:0005575//cellular_component;GO:0005622//intracellular;GO:0005623//cell;GO:0005737//cytoplasm;GO:0005829//cytosol;GO:0005840//ribosome;GO:0015934//large ribosomal subunit;GO:0022625//cytosolic large ribosomal subunit;GO:0022626//cytosolic ribosome;GO:0032991//macromolecular complex;GO:0043226//organelle;GO:0043228//non-membrane-bounded organelle;GO…	GO:0003674//molecular_function;GO:0003676//nucleic acid binding;GO:0003723//RNA binding;GO:0003735//structural constituent of ribosome;GO:0005198//structural molecule activity;GO:0005488//binding;GO:0019843//rRNA binding;GO:0097159//organic cyclic compound binding;GO:1901363//heterocyclic compound binding	GO:0000027//ribosomal large subunit assembly;GO:0006412//translation;GO:0006518//peptide metabolic process;GO:0006807//nitrogen compound metabolic process;GO:0006996//organelle organization;GO:0008150//biological_process;GO:0008152//metabolic process;GO:0009058//biosynthetic process;GO:0009059//macromolecule biosynthetic process;GO:0009987//cellular process;GO:0010467//gene expression;GO:0016043/…
C1X05_01415	1210.67	3236.33	481.8	1534.06	1022	447.67	1494	613.08	1116	384.65	3075	1614.55	3491	1548.3	3143	1439.32	1022	447.67	1494	613.08	1116	384.65	3075	1614.55	3491	1548.3	3143	1439.32	1.67085	1.45473e-27	7.60104e-27	yes	rplO	AUS07649.1 50S ribosomal protein L15 [Laceyella sacchari]	Genetic Information Processing	Translation	ko03010//Ribosome	K02876	GO:0000315//organellar large ribosomal subunit;GO:0005575//cellular_component;GO:0005622//intracellular;GO:0005623//cell;GO:0005737//cytoplasm;GO:0005829//cytosol;GO:0005840//ribosome;GO:0005886//plasma membrane;GO:0015934//large ribosomal subunit;GO:0016020//membrane;GO:0022625//cytosolic large ribosomal subunit;GO:0022626//cytosolic ribosome;GO:0032991//macromolecular complex;GO:0043226//organe…	GO:0003674//molecular_function;GO:0003676//nucleic acid binding;GO:0003723//RNA binding;GO:0003735//structural constituent of ribosome;GO:0005198//structural molecule activity;GO:0005488//binding;GO:0019843//rRNA binding;GO:0097159//organic cyclic compound binding;GO:1901363//heterocyclic compound binding	GO:0006412//translation;GO:0006518//peptide metabolic process;GO:0006807//nitrogen compound metabolic process;GO:0008150//biological_process;GO:0008152//metabolic process;GO:0009058//biosynthetic process;GO:0009059//macromolecule biosynthetic process;GO:0009987//cellular process;GO:0010467//gene expression;GO:0019538//protein metabolic process;GO:0034641//cellular nitrogen compound metabolic proc…
C1X05_01420	3894.67	12334.7	525.1	1987.42	3717	552.75	4050	564.22	3917	458.33	12237	2181.28	14183	2135.51	10584	1645.48	3717	552.75	4050	564.22	3917	458.33	12237	2181.28	14183	2135.51	10584	1645.48	1.92024	2.57506e-43	2.08162e-42	yes	secY	WP_102991336.1 preprotein translocase subunit SecY [Laceyella sacchari]	Cellular Processes;Genetic Information Processing;Environmental Information Processing	Cellular community - prokaryotes;Folding, sorting and degradation;Membrane transport	ko02024//Quorum sensing;ko03060//Protein export;ko03070//Bacterial secretion system	K03076;K03076;K03076	GO:0005575//cellular_component;GO:0005576//extracellular region;GO:0005622//intracellular;GO:0005623//cell;GO:0005886//plasma membrane;GO:0005887//integral component of plasma membrane;GO:0009579//thylakoid;GO:0016020//membrane;GO:0016021//integral component of membrane;GO:0031224//intrinsic component of membrane;GO:0031226//intrinsic component of plasma membrane;GO:0031522//cell envelope Sec pro…	GO:0003674//molecular_function;GO:0005048//signal sequence binding;GO:0005215//transporter activity;GO:0005488//binding;GO:0008320//protein transmembrane transporter activity;GO:0008565//protein transporter activity;GO:0015450//P-P-bond-hydrolysis-driven protein transmembrane transporter activity;GO:0022857//transmembrane transporter activity;GO:0022884//macromolecule transmembrane transporter ac…	GO:0002790//peptide secretion;GO:0006605//protein targeting;GO:0006612//protein targeting to membrane;GO:0006613//cotranslational protein targeting to membrane;GO:0006614//SRP-dependent cotranslational protein targeting to membrane;GO:0006616//SRP-dependent cotranslational protein targeting to membrane, translocation;GO:0006810//transport;GO:0006886//intracellular protein transport;GO:0008104//pr…
C1X05_01425	1434	6636	382.547	2126.64	1293	381.91	1499	414.79	1510	350.94	6762	2394.1	7566	2262.73	5580	1723.09	1293	381.91	1499	414.79	1510	350.94	6762	2394.1	7566	2262.73	5580	1723.09	2.47487	2.63191e-67	3.34459e-66	yes	adk	AUS07651.1 adenylate kinase [Laceyella sacchari]	Metabolism;Metabolism;Metabolism;Metabolism	Global and overview maps;Global and overview maps;Nucleotide metabolism;Metabolism of cofactors and vitamins	ko01100//Metabolic pathways;ko01110//Biosynthesis of secondary metabolites;ko00230//Purine metabolism;ko00730//Thiamine metabolism	K00939;K00939;K00939;K00939	GO:0005575//cellular_component;GO:0005622//intracellular;GO:0005623//cell;GO:0005737//cytoplasm;GO:0044424//intracellular part;GO:0044464//cell part	GO:0000166//nucleotide binding;GO:0003674//molecular_function;GO:0003824//catalytic activity;GO:0004017//adenylate kinase activity;GO:0004127//cytidylate kinase activity;GO:0004385//guanylate kinase activity;GO:0004798//thymidylate kinase activity;GO:0005488//binding;GO:0005524//ATP binding;GO:0008144//drug binding;GO:0016301//kinase activity;GO:0016740//transferase activity;GO:0016772//transfera…	GO:0006139//nucleobase-containing compound metabolic process;GO:0006163//purine nucleotide metabolic process;GO:0006164//purine nucleotide biosynthetic process;GO:0006167//AMP biosynthetic process;GO:0006725//cellular aromatic compound metabolic process;GO:0006753//nucleoside phosphate metabolic process;GO:0006793//phosphorus metabolic process;GO:0006796//phosphate-containing compound metabolic p…
C1X05_01430	1406.67	5721	328.313	1597.42	1324	342.38	1374	332.87	1522	309.69	5232	1621.78	6466	1693.01	5465	1477.48	1324	342.38	1374	332.87	1522	309.69	5232	1621.78	6466	1693.01	5465	1477.48	2.2826	3.14627e-88	5.61601e-87	yes	map	WP_102991338.1 type I methionyl aminopeptidase [Laceyella sacchari]	-	-	-	-	GO:0005575//cellular_component;GO:0005622//intracellular;GO:0005623//cell;GO:0005737//cytoplasm;GO:0044424//intracellular part;GO:0044464//cell part	GO:0003674//molecular_function;GO:0003824//catalytic activity;GO:0004177//aminopeptidase activity;GO:0005488//binding;GO:0008233//peptidase activity;GO:0008235//metalloexopeptidase activity;GO:0008237//metallopeptidase activity;GO:0008238//exopeptidase activity;GO:0016787//hydrolase activity;GO:0043167//ion binding;GO:0043169//cation binding;GO:0046872//metal ion binding;GO:0070011//peptidase act…	GO:0006464//cellular protein modification process;GO:0006508//proteolysis;GO:0006807//nitrogen compound metabolic process;GO:0008150//biological_process;GO:0008152//metabolic process;GO:0019538//protein metabolic process;GO:0042400//ectoine catabolic process;GO:0043170//macromolecule metabolic process;GO:0044238//primary metabolic process;GO:0071704//organic substance metabolic process;GO:1901564…
C1X05_01435	997.333	3897	570.467	2669.84	854	539.11	1165	688.98	973	483.31	3925	2970.05	4132	2641.09	3634	2398.37	854	539.11	1165	688.98	973	483.31	3925	2970.05	4132	2641.09	3634	2398.37	2.22654	2.27141e-52	2.19191e-51	yes	--	AUS07653.1 RNA-binding protein [Laceyella sacchari]	Genetic Information Processing	Translation	ko03010//Ribosome	K02875	-	-	-
C1X05_01440	298.667	890.333	238.557	842.41	259	228.45	341	281.78	296	205.44	661	698.88	867	774.32	1143	1054.03	259	228.45	341	281.78	296	205.44	661	698.88	867	774.32	1143	1054.03	1.82019	5.28523e-25	2.55013e-24	yes	infA	AUS07654.1 translation initiation factor IF-1 [Laceyella sacchari]	-	-	-	-	GO:0005575//cellular_component;GO:0005622//intracellular;GO:0005623//cell;GO:0005737//cytoplasm;GO:0005829//cytosol;GO:0009986//cell surface;GO:0043190//ATP-binding cassette (ABC) transporter complex;GO:0044424//intracellular part;GO:0044444//cytoplasmic part;GO:0044464//cell part	GO:0001871//pattern binding;GO:0003674//molecular_function;GO:0003676//nucleic acid binding;GO:0003723//RNA binding;GO:0003743//translation initiation factor activity;GO:0005488//binding;GO:0005524//ATP binding;GO:0008135//translation factor activity, RNA binding;GO:0019843//rRNA binding;GO:0022857//transmembrane transporter activity;GO:0030246//carbohydrate binding;GO:0030247//polysaccharide bin…	GO:0006412//translation;GO:0006413//translational initiation;GO:0006518//peptide metabolic process;GO:0006807//nitrogen compound metabolic process;GO:0008150//biological_process;GO:0008152//metabolic process;GO:0009058//biosynthetic process;GO:0009059//macromolecule biosynthetic process;GO:0009987//cellular process;GO:0010467//gene expression;GO:0019538//protein metabolic process;GO:0034641//cell…
C1X05_01445	1	9	1.5	16.6467	0	0	2	3.17	1	1.33	9	18.28	4	6.86	14	24.8	0	0	2	3.17	1	1.33	9	18.28	4	6.86	14	24.8	3.4722	1.29501e-05	2.62745e-05	yes	rpmJ	AUS07655.1 50S ribosomal protein L36 [Laceyella sacchari]	Genetic Information Processing	Translation	ko03010//Ribosome	K02919	GO:0000315//organellar large ribosomal subunit;GO:0005575//cellular_component;GO:0005622//intracellular;GO:0005623//cell;GO:0005737//cytoplasm;GO:0005829//cytosol;GO:0005840//ribosome;GO:0015934//large ribosomal subunit;GO:0022625//cytosolic large ribosomal subunit;GO:0022626//cytosolic ribosome;GO:0032991//macromolecular complex;GO:0043226//organelle;GO:0043228//non-membrane-bounded organelle;GO…	GO:0003674//molecular_function;GO:0003676//nucleic acid binding;GO:0003723//RNA binding;GO:0003735//structural constituent of ribosome;GO:0005198//structural molecule activity;GO:0005488//binding;GO:0019843//rRNA binding;GO:0043167//ion binding;GO:0043169//cation binding;GO:0046872//metal ion binding;GO:0097159//organic cyclic compound binding;GO:1901363//heterocyclic compound binding	GO:0006412//translation;GO:0006518//peptide metabolic process;GO:0006807//nitrogen compound metabolic process;GO:0008150//biological_process;GO:0008152//metabolic process;GO:0009058//biosynthetic process;GO:0009059//macromolecule biosynthetic process;GO:0009987//cellular process;GO:0010467//gene expression;GO:0019538//protein metabolic process;GO:0034641//cellular nitrogen compound metabolic proc…
C1X05_01450	387	1701	183.223	961.717	396	207.31	347	170.18	418	172.18	1569	984.56	1946	1031.48	1588	869.11	396	207.31	347	170.18	418	172.18	1569	984.56	1946	1031.48	1588	869.11	2.39201	2.82379e-76	4.23294e-75	yes	rpsM	AUS07656.1 30S ribosomal protein S13 [Laceyella sacchari]	Genetic Information Processing	Translation	ko03010//Ribosome	K02952	GO:0005575//cellular_component;GO:0005622//intracellular;GO:0005623//cell;GO:0005737//cytoplasm;GO:0005829//cytosol;GO:0005840//ribosome;GO:0005886//plasma membrane;GO:0015935//small ribosomal subunit;GO:0016020//membrane;GO:0022626//cytosolic ribosome;GO:0022627//cytosolic small ribosomal subunit;GO:0032991//macromolecular complex;GO:0043226//organelle;GO:0043228//non-membrane-bounded organelle;…	GO:0000049//tRNA binding;GO:0003674//molecular_function;GO:0003676//nucleic acid binding;GO:0003723//RNA binding;GO:0003735//structural constituent of ribosome;GO:0005198//structural molecule activity;GO:0005488//binding;GO:0019843//rRNA binding;GO:0097159//organic cyclic compound binding;GO:1901363//heterocyclic compound binding	GO:0006412//translation;GO:0006518//peptide metabolic process;GO:0006807//nitrogen compound metabolic process;GO:0008150//biological_process;GO:0008152//metabolic process;GO:0009058//biosynthetic process;GO:0009059//macromolecule biosynthetic process;GO:0009987//cellular process;GO:0010467//gene expression;GO:0019538//protein metabolic process;GO:0022613//ribonucleoprotein complex biogenesis;GO:0…
C1X05_01455	1391.33	4528.67	604.643	2369.82	1242	601.3	1318	597.78	1614	614.85	4194	2433.89	4901	2402.46	4491	2273.12	1242	601.3	1318	597.78	1614	614.85	4194	2433.89	4901	2402.46	4491	2273.12	1.97062	2.51287e-74	3.55952e-73	yes	rpsK	KFZ39514.1 30S ribosomal protein S11 [Thermoactinomyces sp. Gus2-1]	Genetic Information Processing	Translation	ko03010//Ribosome	K02948	GO:0005575//cellular_component;GO:0005622//intracellular;GO:0005623//cell;GO:0005737//cytoplasm;GO:0005829//cytosol;GO:0005840//ribosome;GO:0005886//plasma membrane;GO:0015935//small ribosomal subunit;GO:0016020//membrane;GO:0022626//cytosolic ribosome;GO:0022627//cytosolic small ribosomal subunit;GO:0032991//macromolecular complex;GO:0043226//organelle;GO:0043228//non-membrane-bounded organelle;…	GO:0003674//molecular_function;GO:0003676//nucleic acid binding;GO:0003723//RNA binding;GO:0003729//mRNA binding;GO:0003735//structural constituent of ribosome;GO:0005198//structural molecule activity;GO:0005488//binding;GO:0019843//rRNA binding;GO:0048027//mRNA 5'-UTR binding;GO:0070181//small ribosomal subunit rRNA binding;GO:0097159//organic cyclic compound binding;GO:1901363//heterocyclic com…	GO:0000028//ribosomal small subunit assembly;GO:0000462//maturation of SSU-rRNA from tricistronic rRNA transcript (SSU-rRNA, 5.8S rRNA, LSU-rRNA);GO:0006139//nucleobase-containing compound metabolic process;GO:0006364//rRNA processing;GO:0006396//RNA processing;GO:0006412//translation;GO:0006518//peptide metabolic process;GO:0006725//cellular aromatic compound metabolic process;GO:0006807//nitrog…
C1X05_01460	2346.33	12133.7	430.733	2682.5	1967	402.08	2424	464.2	2648	425.92	11581	2837.65	14010	2899.68	10810	2310.18	1967	402.08	2424	464.2	2648	425.92	11581	2837.65	14010	2899.68	10810	2310.18	2.63871	5.43534e-94	1.03607e-92	yes	rpoA	AUS07658.1 DNA-directed RNA polymerase subunit alpha [Laceyella sacchari]	Genetic Information Processing	Transcription	ko03020//RNA polymerase	K03040	GO:0000345//cytosolic DNA-directed RNA polymerase complex;GO:0005575//cellular_component;GO:0005622//intracellular;GO:0005623//cell;GO:0005737//cytoplasm;GO:0044424//intracellular part;GO:0044464//cell part	GO:0003674//molecular_function;GO:0003676//nucleic acid binding;GO:0003677//DNA binding;GO:0003824//catalytic activity;GO:0003899//DNA-directed RNA polymerase activity;GO:0005488//binding;GO:0005515//protein binding;GO:0016740//transferase activity;GO:0016772//transferase activity, transferring phosphorus-containing groups;GO:0016779//nucleotidyltransferase activity;GO:0034062//RNA polymerase act…	GO:0006139//nucleobase-containing compound metabolic process;GO:0006351//transcription, DNA-templated;GO:0006354//DNA-templated transcription, elongation;GO:0006725//cellular aromatic compound metabolic process;GO:0006807//nitrogen compound metabolic process;GO:0008150//biological_process;GO:0008152//metabolic process;GO:0009058//biosynthetic process;GO:0009059//macromolecule biosynthetic process…
C1X05_01465	1449.67	5731	641.193	3037.13	1312	644.89	1412	650.2	1625	628.49	5013	2953.59	6250	3110.51	5930	3047.29	1312	644.89	1412	650.2	1625	628.49	5013	2953.59	6250	3110.51	5930	3047.29	2.24388	2.37694e-97	4.79738e-96	yes	rplQ	AUS07659.1 50S ribosomal protein L17 [Laceyella sacchari]	Genetic Information Processing	Translation	ko03010//Ribosome	K02879	GO:0005575//cellular_component;GO:0005618//cell wall;GO:0005622//intracellular;GO:0005623//cell;GO:0005737//cytoplasm;GO:0005762//mitochondrial large ribosomal subunit;GO:0005829//cytosol;GO:0005840//ribosome;GO:0005886//plasma membrane;GO:0015934//large ribosomal subunit;GO:0016020//membrane;GO:0022625//cytosolic large ribosomal subunit;GO:0022626//cytosolic ribosome;GO:0030312//external encapsu…	GO:0003674//molecular_function;GO:0003676//nucleic acid binding;GO:0003723//RNA binding;GO:0003735//structural constituent of ribosome;GO:0005198//structural molecule activity;GO:0005488//binding;GO:0019843//rRNA binding;GO:0097159//organic cyclic compound binding;GO:1901363//heterocyclic compound binding	GO:0000027//ribosomal large subunit assembly;GO:0006412//translation;GO:0006518//peptide metabolic process;GO:0006807//nitrogen compound metabolic process;GO:0006996//organelle organization;GO:0008150//biological_process;GO:0008152//metabolic process;GO:0009058//biosynthetic process;GO:0009059//macromolecule biosynthetic process;GO:0009987//cellular process;GO:0010467//gene expression;GO:0016043/…
C1X05_01470	569.333	2083.67	116.057	512.51	494	112.4	540	115.1	674	120.67	1933	527.19	2240	516.04	2078	494.3	494	112.4	540	115.1	674	120.67	1933	527.19	2240	516.04	2078	494.3	2.14275	1.24057e-82	2.05961e-81	yes	ecfA1	WP_102991340.1 energy-coupling factor transporter ATPase [Laceyella sacchari]	Environmental Information Processing	Membrane transport	ko02010//ABC transporters	K16786	GO:0005575//cellular_component;GO:0005623//cell;GO:0005886//plasma membrane;GO:0005887//integral component of plasma membrane;GO:0009288//bacterial-type flagellum;GO:0009380//excinuclease repair complex;GO:0009898//cytoplasmic side of plasma membrane;GO:0016020//membrane;GO:0016021//integral component of membrane;GO:0030257//type III protein secretion system complex;GO:0043190//ATP-binding casset…	GO:0000166//nucleotide binding;GO:0003674//molecular_function;GO:0003697//single-stranded DNA binding;GO:0003824//catalytic activity;GO:0004127//cytidylate kinase activity;GO:0004798//thymidylate kinase activity;GO:0005260//channel-conductance-controlling ATPase activity;GO:0005319//lipid transporter activity;GO:0005488//binding;GO:0005524//ATP binding;GO:0008144//drug binding;GO:0008565//protein…	GO:0000041//transition metal ion transport;GO:0000910//cytokinesis;GO:0001539//cilium or flagellum-dependent cell motility;GO:0006139//nucleobase-containing compound metabolic process;GO:0006260//DNA replication;GO:0006281//DNA repair;GO:0006289//nucleotide-excision repair;GO:0006310//DNA recombination;GO:0006725//cellular aromatic compound metabolic process;GO:0006766//vitamin metabolic process;…
C1X05_01475	846	2799.67	169.447	678.16	716	160.08	827	173.22	995	175.04	2740	734.31	3065	693.84	2594	606.33	716	160.08	827	173.22	995	175.04	2740	734.31	3065	693.84	2594	606.33	2.00079	8.62743e-66	1.06142e-64	yes	ecfA2	WP_102991341.1 energy-coupling factor transporter ATPase [Laceyella sacchari]	Environmental Information Processing	Membrane transport	ko02010//ABC transporters	K16787	GO:0005575//cellular_component;GO:0005623//cell;GO:0005737//cytoplasm;GO:0005886//plasma membrane;GO:0005887//integral component of plasma membrane;GO:0009380//excinuclease repair complex;GO:0009898//cytoplasmic side of plasma membrane;GO:0016020//membrane;GO:0016021//integral component of membrane;GO:0043190//ATP-binding cassette (ABC) transporter complex;GO:0044464//cell part;GO:0055051//ATP-bi…	GO:0000166//nucleotide binding;GO:0000309//nicotinamide-nucleotide adenylyltransferase activity;GO:0003674//molecular_function;GO:0003677//DNA binding;GO:0003824//catalytic activity;GO:0003924//GTPase activity;GO:0004140//dephospho-CoA kinase activity;GO:0004373//glycogen (starch) synthase activity;GO:0005215//transporter activity;GO:0005260//channel-conductance-controlling ATPase activity;GO:000…	GO:0000041//transition metal ion transport;GO:0000910//cytokinesis;GO:0002949//tRNA threonylcarbamoyladenosine modification;GO:0005978//glycogen biosynthetic process;GO:0006281//DNA repair;GO:0006289//nucleotide-excision repair;GO:0006310//DNA recombination;GO:0006725//cellular aromatic compound metabolic process;GO:0006766//vitamin metabolic process;GO:0006767//water-soluble vitamin metabolic pr…
C1X05_01480	639.333	1724	140.103	453.403	612	148.71	601	136.81	705	134.79	1661	483.78	1932	475.32	1579	401.11	612	148.71	601	136.81	705	134.79	1661	483.78	1932	475.32	1579	401.11	1.6943	1.5768e-44	1.30891e-43	yes	ecfT	WP_102991342.1 energy-coupling factor transporter transmembrane protein EcfT [Laceyella sacchari]	Environmental Information Processing	Membrane transport	ko02010//ABC transporters	K16785	GO:0005575//cellular_component;GO:0005623//cell;GO:0005886//plasma membrane;GO:0005887//integral component of plasma membrane;GO:0016020//membrane;GO:0016021//integral component of membrane;GO:0031224//intrinsic component of membrane;GO:0043190//ATP-binding cassette (ABC) transporter complex;GO:0044425//membrane part;GO:0044464//cell part;GO:0071944//cell periphery	GO:0003674//molecular_function;GO:0005215//transporter activity;GO:0022857//transmembrane transporter activity;GO:0032778//cobalt-transporting ATPase activity	GO:0006810//transport;GO:0006824//cobalt ion transport;GO:0008150//biological_process;GO:0051179//localization;GO:0051234//establishment of localization;GO:0055085//transmembrane transport
C1X05_01485	582.333	1081.33	133.78	300.66	531	136.22	511	122.81	705	142.31	1066	327.8	1178	305.98	1000	268.2	531	136.22	511	122.81	705	142.31	1066	327.8	1178	305.98	1000	268.2	1.16827	7.75833e-21	3.2626e-20	yes	truA	WP_102991343.1 tRNA pseudouridine(38-40) synthase TruA [Laceyella sacchari]	-	-	-	-	-	GO:0003674//molecular_function;GO:0003676//nucleic acid binding;GO:0003723//RNA binding;GO:0003824//catalytic activity;GO:0005488//binding;GO:0009982//pseudouridine synthase activity;GO:0016853//isomerase activity;GO:0016866//intramolecular transferase activity;GO:0097159//organic cyclic compound binding;GO:1901363//heterocyclic compound binding	GO:0001522//pseudouridine synthesis;GO:0006139//nucleobase-containing compound metabolic process;GO:0006396//RNA processing;GO:0006399//tRNA metabolic process;GO:0006400//tRNA modification;GO:0006725//cellular aromatic compound metabolic process;GO:0006807//nitrogen compound metabolic process;GO:0008033//tRNA processing;GO:0008150//biological_process;GO:0008152//metabolic process;GO:0009451//RNA …
C1X05_01510	6226.67	892.333	982.5	168.883	5762	1010.95	5821	956.78	7097	979.77	759	159.62	827	146.91	1091	200.12	5762	1010.95	5821	956.78	7097	979.77	759	159.62	827	146.91	1091	200.12	-2.54043	6.10163e-82	9.91675e-81	yes	salA	WP_102993733.1 Mrp/NBP35 family ATP-binding protein [Laceyella sacchari]	-	-	-	-	GO:0005575//cellular_component;GO:0016611//iron-iron nitrogenase complex;GO:0016612//molybdenum-iron nitrogenase complex;GO:0016613//vanadium-iron nitrogenase complex	GO:0000166//nucleotide binding;GO:0003674//molecular_function;GO:0003824//catalytic activity;GO:0004329//formate-tetrahydrofolate ligase activity;GO:0005488//binding;GO:0005524//ATP binding;GO:0005525//GTP binding;GO:0008144//drug binding;GO:0016163//nitrogenase activity;GO:0016491//oxidoreductase activity;GO:0016772//transferase activity, transferring phosphorus-containing groups;GO:0016787//hyd…	GO:0000918//barrier septum site selection;GO:0006355//regulation of transcription, DNA-templated;GO:0006614//SRP-dependent cotranslational protein targeting to membrane;GO:0008150//biological_process;GO:0009399//nitrogen fixation;GO:0009889//regulation of biosynthetic process;GO:0009890//negative regulation of biosynthetic process;GO:0009892//negative regulation of metabolic process;GO:0010124//p…
C1X05_01515	1.33333	7	0.346667	2.35667	1	0.31	0	0	3	0.73	8	2.97	11	3.45	2	0.65	1	0.31	0	0	3	0.73	8	2.97	11	3.45	2	0.65	2.76513	0.000807072	0.00139856	yes	--	WP_102991346.1 hypothetical protein [Laceyella sacchari]	-	-	-	-	GO:0005887//integral component of plasma membrane	GO:0003906//DNA-(apurinic or apyrimidinic site) lyase activity;GO:0004252//serine-type endopeptidase activity	GO:0006281//DNA repair;GO:0019538//protein metabolic process
C1X05_01535	314	128	127.263	61.59	283	127.43	309	130.35	350	124.01	89	48.04	144	65.65	151	71.08	283	127.43	309	130.35	350	124.01	89	48.04	144	65.65	151	71.08	-1.04705	9.09253e-10	2.39367e-09	yes	yhfA	WP_102991350.1 OsmC family protein [Laceyella sacchari]	-	-	-	-	-	-	-
C1X05_01545	183.333	340.667	47.13	105.96	189	54.09	140	37.53	221	49.77	356	122.12	371	107.5	295	88.26	189	54.09	140	37.53	221	49.77	356	122.12	371	107.5	295	88.26	1.1688	8.99278e-11	2.46404e-10	yes	ung	WP_102991351.1 uracil-DNA glycosylase [Laceyella sacchari]	Genetic Information Processing	Replication and repair	ko03410//Base excision repair	K03648	GO:0005575//cellular_component;GO:0005622//intracellular;GO:0005623//cell;GO:0005737//cytoplasm;GO:0044424//intracellular part;GO:0044464//cell part	GO:0003674//molecular_function;GO:0003824//catalytic activity;GO:0004844//uracil DNA N-glycosylase activity;GO:0016787//hydrolase activity;GO:0016798//hydrolase activity, acting on glycosyl bonds;GO:0016799//hydrolase activity, hydrolyzing N-glycosyl compounds;GO:0016810//hydrolase activity, acting on carbon-nitrogen (but not peptide) bonds;GO:0019104//DNA N-glycosylase activity;GO:0097506//deami…	GO:0005975//carbohydrate metabolic process;GO:0006139//nucleobase-containing compound metabolic process;GO:0006259//DNA metabolic process;GO:0006281//DNA repair;GO:0006284//base-excision repair;GO:0006285//base-excision repair, AP site formation;GO:0006725//cellular aromatic compound metabolic process;GO:0006807//nitrogen compound metabolic process;GO:0006950//response to stress;GO:0006974//cellu…
C1X05_01670	306.333	67.3333	59.3167	15.5867	304	65.03	293	58.72	322	54.2	61	15.64	59	12.78	82	18.34	304	65.03	293	58.72	322	54.2	61	15.64	59	12.78	82	18.34	-1.92813	9.06958e-26	4.49548e-25	yes	rocF	WP_102991353.1 arginase [Laceyella sacchari]	Metabolism;Metabolism;Metabolism;Metabolism;Metabolism	Global and overview maps;Global and overview maps;Global and overview maps;Amino acid metabolism;Amino acid metabolism	ko01100//Metabolic pathways;ko01110//Biosynthesis of secondary metabolites;ko01230//Biosynthesis of amino acids;ko00330//Arginine and proline metabolism;ko00220//Arginine biosynthesis	K01476;K01476;K01476;K01476;K01476	-	GO:0003674//molecular_function;GO:0003824//catalytic activity;GO:0004053//arginase activity;GO:0005488//binding;GO:0008783//agmatinase activity;GO:0016787//hydrolase activity;GO:0016810//hydrolase activity, acting on carbon-nitrogen (but not peptide) bonds;GO:0016813//hydrolase activity, acting on carbon-nitrogen (but not peptide) bonds, in linear amidines;GO:0043167//ion binding;GO:0043169//cati…	GO:0000050//urea cycle;GO:0006082//organic acid metabolic process;GO:0006520//cellular amino acid metabolic process;GO:0006525//arginine metabolic process;GO:0006807//nitrogen compound metabolic process;GO:0008150//biological_process;GO:0008152//metabolic process;GO:0008295//spermidine biosynthetic process;GO:0009058//biosynthetic process;GO:0009064//glutamine family amino acid metabolic process;…
C1X05_01675	41.6667	70.3333	8.86333	17.7567	40	9.43	39	8.62	46	8.54	53	14.98	86	20.54	72	17.75	40	9.43	39	8.62	46	8.54	53	14.98	86	20.54	72	17.75	1.00244	7.62675e-06	1.57957e-05	yes	cdaA	AUS07676.1 TIGR00159 family protein [Laceyella sacchari]	-	-	-	-	GO:0005575//cellular_component;GO:0005623//cell;GO:0005886//plasma membrane;GO:0005887//integral component of plasma membrane;GO:0016020//membrane;GO:0016021//integral component of membrane;GO:0031224//intrinsic component of membrane;GO:0031226//intrinsic component of plasma membrane;GO:0044425//membrane part;GO:0044459//plasma membrane part;GO:0044464//cell part;GO:0071944//cell periphery	GO:0000166//nucleotide binding;GO:0003674//molecular_function;GO:0003824//catalytic activity;GO:0004016//adenylate cyclase activity;GO:0005488//binding;GO:0005524//ATP binding;GO:0008144//drug binding;GO:0009975//cyclase activity;GO:0016740//transferase activity;GO:0016772//transferase activity, transferring phosphorus-containing groups;GO:0016779//nucleotidyltransferase activity;GO:0016829//lyas…	GO:0006139//nucleobase-containing compound metabolic process;GO:0006163//purine nucleotide metabolic process;GO:0006164//purine nucleotide biosynthetic process;GO:0006171//cAMP biosynthetic process;GO:0006725//cellular aromatic compound metabolic process;GO:0006753//nucleoside phosphate metabolic process;GO:0006793//phosphorus metabolic process;GO:0006796//phosphate-containing compound metabolic …
C1X05_01700	19.6667	119	5.47333	39.97	20	6.22	14	4.08	25	6.12	104	38.78	112	35.28	141	45.85	20	6.22	14	4.08	25	6.12	104	38.78	112	35.28	141	45.85	2.86843	1.97887e-31	1.17289e-30	yes	--	WP_102991357.1 MULTISPECIES: LysE family transporter [Laceyella]	-	-	-	-	GO:0016020//membrane	-	GO:0006865//amino acid transport
C1X05_01705	1509.33	231.333	183.143	33.4267	1540	205.73	1478	184.97	1510	158.73	214	34.27	235	31.79	245	34.22	1540	205.73	1478	184.97	1510	158.73	214	34.27	235	31.79	245	34.22	-2.4539	3.40751e-70	4.59494e-69	yes	lysP	WP_102991358.1 amino acid permease [Laceyella sacchari]	-	-	-	-	GO:0005887//integral component of plasma membrane;GO:0016020//membrane;GO:0016021//integral component of membrane	GO:0005275//amine transmembrane transporter activity;GO:0015171//amino acid transmembrane transporter activity;GO:0015495//gamma-aminobutyric acid:proton symporter activity;GO:0022857//transmembrane transporter activity;GO:0043858//arginine:ornithine antiporter activity	GO:0006527//arginine catabolic process;GO:0006810//transport;GO:0006865//amino acid transport;GO:0009450//gamma-aminobutyric acid catabolic process;GO:0015837//amine transport;GO:0055085//transmembrane transport
C1X05_01715	4869	1878.67	2970.24	1357.43	4793	3214.83	5133	3225.38	4681	2470.5	1524	1225.29	1650	1120.56	2462	1726.43	4793	3214.83	5133	3225.38	4681	2470.5	1524	1225.29	1650	1120.56	2462	1726.43	-1.1297	8.05371e-12	2.32212e-11	yes	--	WP_102991360.1 antibiotic biosynthesis monooxygenase [Laceyella sacchari]	-	-	-	-	-	-	-
C1X05_01735	3237.33	888.667	463.91	152.79	2804	448.02	3139	469.86	3769	473.85	747	143.07	998	161.45	921	153.85	2804	448.02	3139	469.86	3769	473.85	747	143.07	998	161.45	921	153.85	-1.60229	1.0359e-50	9.69356e-50	yes	alr2	WP_102993734.1 alanine racemase [Laceyella sacchari]	Metabolism;Metabolism	Global and overview maps;Metabolism of other amino acids	ko01100//Metabolic pathways;ko00473//D-Alanine metabolism	K01775;K01775	-	GO:0003674//molecular_function;GO:0003824//catalytic activity;GO:0008784//alanine racemase activity;GO:0016853//isomerase activity;GO:0016854//racemase and epimerase activity;GO:0016855//racemase and epimerase activity, acting on amino acids and derivatives;GO:0036361//racemase activity, acting on amino acids and derivatives;GO:0047661//amino-acid racemase activity	GO:0006082//organic acid metabolic process;GO:0006520//cellular amino acid metabolic process;GO:0006522//alanine metabolic process;GO:0006523//alanine biosynthetic process;GO:0006807//nitrogen compound metabolic process;GO:0008150//biological_process;GO:0008152//metabolic process;GO:0008652//cellular amino acid biosynthetic process;GO:0009058//biosynthetic process;GO:0009078//pyruvate family amin…
C1X05_01740	1428.67	338	841.617	237.333	1406	914.47	1399	852.44	1481	757.94	306	238.57	373	245.64	335	227.79	1406	914.47	1399	852.44	1481	757.94	306	238.57	373	245.64	335	227.79	-1.82625	1.26462e-49	1.15879e-48	yes	ndoAI	AUS10319.1 ribbon-helix-helix protein, CopG family [Laceyella sacchari]	-	-	-	-	GO:0005737//cytoplasm	GO:0003674//molecular_function;GO:0003677//DNA binding;GO:0005488//binding;GO:0005515//protein binding;GO:0016151//nickel cation binding;GO:0042802//identical protein binding	GO:0006355//regulation of transcription, DNA-templated;GO:0008150//biological_process;GO:0009889//regulation of biosynthetic process;GO:0010045//response to nickel cation;GO:0010468//regulation of gene expression;GO:0010556//regulation of macromolecule biosynthetic process;GO:0019219//regulation of nucleobase-containing compound metabolic process;GO:0019222//regulation of metabolic process;GO:003…
C1X05_01745	2836.67	967.333	1416.16	575.453	3090	1700.57	2433	1254.4	2987	1293.5	894	589.76	1033	575.62	975	560.98	3090	1700.57	2433	1254.4	2987	1293.5	894	589.76	1033	575.62	975	560.98	-1.29921	3.41641e-23	1.56526e-22	yes	ndoA	AUS07687.1 type II toxin-antitoxin system PemK/MazF family toxin [Laceyella sacchari]	-	-	-	-	-	GO:0003674//molecular_function;GO:0003676//nucleic acid binding;GO:0003677//DNA binding;GO:0003723//RNA binding;GO:0003824//catalytic activity;GO:0004518//nuclease activity;GO:0004519//endonuclease activity;GO:0005488//binding;GO:0016787//hydrolase activity;GO:0016788//hydrolase activity, acting on ester bonds;GO:0097159//organic cyclic compound binding;GO:1901363//heterocyclic compound binding	GO:0006139//nucleobase-containing compound metabolic process;GO:0006725//cellular aromatic compound metabolic process;GO:0006807//nitrogen compound metabolic process;GO:0008150//biological_process;GO:0008152//metabolic process;GO:0009987//cellular process;GO:0034641//cellular nitrogen compound metabolic process;GO:0043170//macromolecule metabolic process;GO:0044237//cellular metabolic process;GO:…
C1X05_01750	1446.67	2542	248.48	528.747	1370	263.33	1142	205.64	1828	276.47	2467	568.39	2975	578.98	2184	438.87	1370	263.33	1142	205.64	1828	276.47	2467	568.39	2975	578.98	2184	438.87	1.08945	2.20173e-14	7.18161e-14	yes	rsbU	WP_102991361.1 PP2C family protein-serine/threonine phosphatase [Laceyella sacchari]	-	-	-	-	GO:0016020//membrane	GO:0003674//molecular_function;GO:0003824//catalytic activity;GO:0004647//phosphoserine phosphatase activity;GO:0004721//phosphoprotein phosphatase activity;GO:0004722//protein serine/threonine phosphatase activity;GO:0016787//hydrolase activity;GO:0016788//hydrolase activity, acting on ester bonds;GO:0016791//phosphatase activity;GO:0042578//phosphoric ester hydrolase activity	GO:0006464//cellular protein modification process;GO:0006468//protein phosphorylation;GO:0006470//protein dephosphorylation;GO:0006793//phosphorus metabolic process;GO:0006796//phosphate-containing compound metabolic process;GO:0006807//nitrogen compound metabolic process;GO:0008150//biological_process;GO:0008152//metabolic process;GO:0009987//cellular process;GO:0016310//phosphorylation;GO:00163…
C1X05_01770	2	6	1.79333	6.17667	3	2.93	1	0.91	2	1.54	2	2.34	4	3.95	12	12.24	3	2.93	1	0.91	2	1.54	2	2.34	4	3.95	12	12.24	1.78418	0.0218396	0.0319472	yes	--	WP_102991363.1 hypothetical protein [Laceyella sacchari]	-	-	-	-	GO:0016021//integral component of membrane	GO:0000155//phosphorelay sensor kinase activity;GO:0022857//transmembrane transporter activity;GO:0046983//protein dimerization activity	GO:0000160//phosphorelay signal transduction system;GO:0055085//transmembrane transport
C1X05_01780	10.6667	36.6667	4.86333	20.11	6	3.02	17	8.01	9	3.56	40	24.12	37	18.85	33	17.36	6	3.02	17	8.01	9	3.56	40	24.12	37	18.85	33	17.36	2.0479	7.0058e-09	1.76603e-08	yes	--	WP_102991365.1 hypothetical protein [Laceyella sacchari]	-	-	-	-	-	-	-
C1X05_01815	1644.33	603.667	396.437	173.627	1755	468.9	1305	326.64	1873	393.77	491	157.25	577	156.09	743	207.54	1755	468.9	1305	326.64	1873	393.77	491	157.25	577	156.09	743	207.54	-1.1911	2.86689e-14	9.29932e-14	yes	BB_0539	WP_102991370.1 Bax inhibitor-1/YccA family protein [Laceyella sacchari]	-	-	-	-	GO:0005575//cellular_component;GO:0005623//cell;GO:0005886//plasma membrane;GO:0016020//membrane;GO:0016021//integral component of membrane;GO:0031224//intrinsic component of membrane;GO:0044425//membrane part;GO:0044464//cell part;GO:0071944//cell periphery	-	-
C1X05_01865	140	1045.67	24.4433	222.667	117	23.04	113	20.85	190	29.44	985	232.49	1158	230.88	994	204.63	117	23.04	113	20.85	190	29.44	985	232.49	1158	230.88	994	204.63	3.18737	2.49102e-96	4.99498e-95	yes	--	WP_102991372.1 glycerophosphodiester phosphodiesterase [Laceyella sacchari]	Metabolism	Lipid metabolism	ko00564//Glycerophospholipid metabolism	K01126	-	GO:0003674//molecular_function;GO:0003824//catalytic activity;GO:0003849//3-deoxy-7-phosphoheptulonate synthase activity;GO:0008081//phosphoric diester hydrolase activity;GO:0008889//glycerophosphodiester phosphodiesterase activity;GO:0016787//hydrolase activity;GO:0016788//hydrolase activity, acting on ester bonds;GO:0042578//phosphoric ester hydrolase activity	GO:0006629//lipid metabolic process;GO:0008150//biological_process;GO:0008152//metabolic process;GO:0009423//chorismate biosynthetic process;GO:0044238//primary metabolic process;GO:0071704//organic substance metabolic process
C1X05_01870	1236	11460.7	129.303	1469.75	973	114.96	1055	116.77	1680	156.18	11614	1644.78	12281	1469.13	10487	1295.35	973	114.96	1055	116.77	1680	156.18	11614	1644.78	12281	1469.13	10487	1295.35	3.50674	1.46549e-115	3.74003e-114	yes	chiA1	WP_102993737.1 chitinase [Laceyella sacchari]	Metabolism;Metabolism	Global and overview maps;Carbohydrate metabolism	ko01100//Metabolic pathways;ko00520//Amino sugar and nucleotide sugar metabolism	K01183;K01183	GO:0005576//extracellular region	GO:0003993//acid phosphatase activity;GO:0004553//hydrolase activity, hydrolyzing O-glycosyl compounds;GO:0005515//protein binding;GO:0030246//carbohydrate binding;GO:0046872//metal ion binding	GO:0005975//carbohydrate metabolic process
C1X05_01970	1.66667	6	0.683333	2.78333	2	0.85	3	1.2	0	0	6	3.07	5	2.16	7	3.12	2	0.85	3	1.2	0	0	6	3.07	5	2.16	7	3.12	2.02615	0.0113257	0.0171356	yes	ywoH	AUS07715.1 MarR family transcriptional regulator [Laceyella sacchari]	-	-	-	-	GO:0009318//exodeoxyribonuclease VII complex	GO:0003674//molecular_function;GO:0003676//nucleic acid binding;GO:0003677//DNA binding;GO:0003700//transcription factor activity, sequence-specific DNA binding;GO:0005488//binding;GO:0008855//exodeoxyribonuclease VII activity;GO:0097159//organic cyclic compound binding;GO:1901363//heterocyclic compound binding	GO:0006139//nucleobase-containing compound metabolic process;GO:0006308//DNA catabolic process;GO:0006351//transcription, DNA-templated;GO:0006355//regulation of transcription, DNA-templated;GO:0006725//cellular aromatic compound metabolic process;GO:0006807//nitrogen compound metabolic process;GO:0008150//biological_process;GO:0008152//metabolic process;GO:0009058//biosynthetic process;GO:000905…
C1X05_01975	17.6667	77	2.59333	13.4267	20	3.24	14	2.12	19	2.42	65	12.61	76	12.45	90	15.22	20	3.24	14	2.12	19	2.42	65	12.61	76	12.45	90	15.22	2.37222	5.45156e-20	2.22972e-19	yes	ywoG	WP_102991385.1 MFS transporter [Laceyella sacchari]	-	-	-	-	GO:0005887//integral component of plasma membrane;GO:0016021//integral component of membrane	GO:0008028//monocarboxylic acid transmembrane transporter activity;GO:0015238//drug transmembrane transporter activity;GO:0015307//drug:proton antiporter activity;GO:0015514//nitrite efflux transmembrane transporter activity;GO:0022857//transmembrane transporter activity;GO:0042910//xenobiotic transporter activity;GO:0051119//sugar transmembrane transporter activity	GO:0006855//drug transmembrane transport;GO:0008643//carbohydrate transport;GO:0015707//nitrite transport;GO:0015718//monocarboxylic acid transport;GO:0015893//drug transport;GO:0042493//response to drug;GO:0042908//xenobiotic transport;GO:0055085//transmembrane transport
C1X05_01980	1079.33	5085.33	182.207	1028.83	1060	198.41	977	171.32	1201	176.89	4609	1034.12	5052	957.47	5595	1094.9	1060	198.41	977	171.32	1201	176.89	4609	1034.12	5052	957.47	5595	1094.9	2.49736	1.83734e-98	3.83359e-97	yes	HI_0409	WP_102991386.1 M23 family metallopeptidase [Laceyella sacchari]	-	-	-	-	GO:0005886//plasma membrane;GO:0016020//membrane;GO:0016021//integral component of membrane;GO:0019012//virion;GO:0031514//motile cilium	GO:0005198//structural molecule activity;GO:0005524//ATP binding;GO:0008134//transcription factor binding;GO:0022857//transmembrane transporter activity;GO:0042803//protein homodimerization activity;GO:0070840//dynein complex binding	GO:0006606//protein import into nucleus;GO:0007030//Golgi organization;GO:0007059//chromosome segregation;GO:0007155//cell adhesion;GO:0007165//signal transduction;GO:0009405//pathogenesis;GO:0019068//virion assembly;GO:0030261//chromosome condensation;GO:0048870//cell motility;GO:0055085//transmembrane transport
C1X05_01995	1644	147.333	283.133	30.1	1558	295.06	1815	322.02	1559	232.32	129	29.28	153	29.34	160	31.68	1558	295.06	1815	322.02	1559	232.32	129	29.28	153	29.34	160	31.68	-3.23365	1.24799e-95	2.47038e-94	yes	namA	AUS07720.1 NADPH dehydrogenase NamA [Laceyella sacchari]	-	-	-	-	GO:0005575//cellular_component;GO:0005618//cell wall;GO:0005623//cell;GO:0005840//ribosome;GO:0030312//external encapsulating structure;GO:0044464//cell part;GO:0071944//cell periphery	GO:0000166//nucleotide binding;GO:0003674//molecular_function;GO:0003735//structural constituent of ribosome;GO:0003824//catalytic activity;GO:0003959//NADPH dehydrogenase activity;GO:0005488//binding;GO:0010181//FMN binding;GO:0016491//oxidoreductase activity;GO:0016651//oxidoreductase activity, acting on NAD(P)H;GO:0016661//oxidoreductase activity, acting on other nitrogenous compounds as donor…	GO:0006071//glycerol metabolic process;GO:0006355//regulation of transcription, DNA-templated;GO:0006412//translation;GO:0008033//tRNA processing;GO:0008150//biological_process;GO:0008152//metabolic process;GO:0009636//response to toxic substance;GO:0042221//response to chemical;GO:0050896//response to stimulus;GO:0055114//oxidation-reduction process
C1X05_02005	3368.33	938.667	379.953	127.297	3037	381.2	3219	378.52	3849	380.14	856	128.79	991	125.94	969	127.16	3037	381.2	3219	378.52	3849	380.14	856	128.79	991	125.94	969	127.16	-1.57763	1.80235e-53	1.7896e-52	yes	guaA	AUS10325.1 GMP synthase (glutamine-hydrolyzing) [Laceyella sacchari]	Metabolism;Metabolism;Metabolism	Global and overview maps;Nucleotide metabolism;Xenobiotics biodegradation and metabolism	ko01100//Metabolic pathways;ko00230//Purine metabolism;ko00983//Drug metabolism - other enzymes	K01951;K01951;K01951	GO:0005737//cytoplasm;GO:0005951//carbamoyl-phosphate synthase complex	GO:0000107//imidazoleglycerol-phosphate synthase activity;GO:0000166//nucleotide binding;GO:0003674//molecular_function;GO:0003824//catalytic activity;GO:0003883//CTP synthase activity;GO:0003905//alkylbase DNA N-glycosylase activity;GO:0003921//GMP synthase activity;GO:0003922//GMP synthase (glutamine-hydrolyzing) activity;GO:0004049//anthranilate synthase activity;GO:0004055//argininosuccinate …	GO:0000105//histidine biosynthetic process;GO:0000162//tryptophan biosynthetic process;GO:0006082//organic acid metabolic process;GO:0006139//nucleobase-containing compound metabolic process;GO:0006163//purine nucleotide metabolic process;GO:0006164//purine nucleotide biosynthetic process;GO:0006177//GMP biosynthetic process;GO:0006259//DNA metabolic process;GO:0006281//DNA repair;GO:0006284//bas…
C1X05_02010	528.667	147.667	69.4567	23.11	519	75.44	500	68.08	567	64.85	123	21.43	153	22.52	167	25.38	519	75.44	500	68.08	567	64.85	123	21.43	153	22.52	167	25.38	-1.5876	1.26329e-26	6.43734e-26	yes	MJ0326	AUS07722.1 guanine permease [Laceyella sacchari]	-	-	-	-	GO:0005575//cellular_component;GO:0005623//cell;GO:0005886//plasma membrane;GO:0016020//membrane;GO:0016021//integral component of membrane;GO:0031224//intrinsic component of membrane;GO:0044425//membrane part;GO:0044464//cell part;GO:0071944//cell periphery	GO:0003674//molecular_function;GO:0005215//transporter activity;GO:0022857//transmembrane transporter activity	GO:0006810//transport;GO:0008150//biological_process;GO:0051179//localization;GO:0051234//establishment of localization;GO:0055085//transmembrane transport
C1X05_02025	187.333	62	59.7267	23.3033	222	76.85	187	60.65	153	41.68	62	25.73	61	21.38	63	22.8	222	76.85	187	60.65	153	41.68	62	25.73	61	21.38	63	22.8	-1.35784	1.80249e-08	4.4316e-08	yes	glpP	AUS07724.1 glycerol-3-phosphate responsive antiterminator GlpP [Laceyella sacchari]	-	-	-	-	GO:0005575//cellular_component;GO:0005623//cell	GO:0000107//imidazoleglycerol-phosphate synthase activity;GO:0001072//transcription antitermination factor activity, RNA binding;GO:0003674//molecular_function;GO:0003676//nucleic acid binding;GO:0003723//RNA binding;GO:0003949//1-(5-phosphoribosyl)-5-[(5-phosphoribosylamino)methylideneamino]imidazole-4-carboxamide isomerase activity;GO:0005488//binding;GO:0018580//nitronate monooxygenase activit…	GO:0000105//histidine biosynthetic process;GO:0001678//cellular glucose homeostasis;GO:0005975//carbohydrate metabolic process;GO:0006066//alcohol metabolic process;GO:0006071//glycerol metabolic process;GO:0006139//nucleobase-containing compound metabolic process;GO:0006351//transcription, DNA-templated;GO:0006355//regulation of transcription, DNA-templated;GO:0006725//cellular aromatic compound…
C1X05_02030	83.6667	6.33333	20.7233	1.84	73	19.83	105	26.73	73	15.61	4	1.3	5	1.38	10	2.84	73	19.83	105	26.73	73	15.61	4	1.3	5	1.38	10	2.84	-3.49348	3.14731e-21	1.34239e-20	yes	glpF	WP_102991394.1 aquaporin family protein [Laceyella sacchari]	-	-	-	-	GO:0005575//cellular_component;GO:0005623//cell;GO:0005886//plasma membrane;GO:0005887//integral component of plasma membrane;GO:0016020//membrane;GO:0016021//integral component of membrane;GO:0031224//intrinsic component of membrane;GO:0031226//intrinsic component of plasma membrane;GO:0044425//membrane part;GO:0044459//plasma membrane part;GO:0044464//cell part;GO:0071944//cell periphery	GO:0003674//molecular_function;GO:0005215//transporter activity;GO:0005372//water transmembrane transporter activity;GO:0005488//binding;GO:0005515//protein binding;GO:0008324//cation transmembrane transporter activity;GO:0008412//4-hydroxybenzoate octaprenyltransferase activity;GO:0015144//carbohydrate transmembrane transporter activity;GO:0015166//polyol transmembrane transporter activity;GO:00…	GO:0005975//carbohydrate metabolic process;GO:0006066//alcohol metabolic process;GO:0006071//glycerol metabolic process;GO:0006744//ubiquinone biosynthetic process;GO:0006810//transport;GO:0006812//cation transport;GO:0006833//water transport;GO:0006884//cell volume homeostasis;GO:0006950//response to stress;GO:0006970//response to osmotic stress;GO:0008150//biological_process;GO:0008152//metabol…
C1X05_02035	260	40.6667	29.99	5.74	232	30	217	26.29	331	33.68	43	6.66	29	3.8	50	6.76	232	30	217	26.29	331	33.68	43	6.66	29	3.8	50	6.76	-2.38536	2.54091e-27	1.32093e-26	yes	glpK	WP_102991395.1 glycerol kinase GlpK [Laceyella sacchari]	Metabolism;Metabolism;Organismal Systems	Global and overview maps;Lipid metabolism;Environmental adaptation	ko01100//Metabolic pathways;ko00561//Glycerolipid metabolism;ko04626//Plant-pathogen interaction	K00864;K00864;K00864	-	GO:0000166//nucleotide binding;GO:0003674//molecular_function;GO:0003824//catalytic activity;GO:0004370//glycerol kinase activity;GO:0004856//xylulokinase activity;GO:0005488//binding;GO:0005515//protein binding;GO:0005524//ATP binding;GO:0008144//drug binding;GO:0008737//L-fuculokinase activity;GO:0008741//ribulokinase activity;GO:0008993//rhamnulokinase activity;GO:0016301//kinase activity;GO:0…	GO:0005975//carbohydrate metabolic process;GO:0005997//xylulose metabolic process;GO:0006066//alcohol metabolic process;GO:0006071//glycerol metabolic process;GO:0006072//glycerol-3-phosphate metabolic process;GO:0006793//phosphorus metabolic process;GO:0006796//phosphate-containing compound metabolic process;GO:0008150//biological_process;GO:0008152//metabolic process;GO:0009056//catabolic proce…
C1X05_02090	249.667	2536.67	93.1433	1142.26	217	90.73	218	85.39	314	103.31	2133	1069.04	2643	1118.92	2834	1238.83	217	90.73	218	85.39	314	103.31	2133	1069.04	2643	1118.92	2834	1238.83	3.6163	3.64124e-161	1.7569e-159	yes	purE	WP_102993742.1 5-(carboxyamino)imidazole ribonucleotide mutase [Laceyella sacchari]	Metabolism;Metabolism;Metabolism	Global and overview maps;Global and overview maps;Nucleotide metabolism	ko01100//Metabolic pathways;ko01110//Biosynthesis of secondary metabolites;ko00230//Purine metabolism	K01588;K01588;K01588	GO:0005575//cellular_component;GO:0005622//intracellular;GO:0005623//cell;GO:0005737//cytoplasm;GO:0005829//cytosol;GO:0009320//phosphoribosylaminoimidazole carboxylase complex;GO:0044424//intracellular part;GO:0044444//cytoplasmic part;GO:0044464//cell part	GO:0003674//molecular_function;GO:0003824//catalytic activity;GO:0004638//phosphoribosylaminoimidazole carboxylase activity;GO:0005488//binding;GO:0005515//protein binding;GO:0016829//lyase activity;GO:0016830//carbon-carbon lyase activity;GO:0016831//carboxy-lyase activity;GO:0016853//isomerase activity;GO:0016866//intramolecular transferase activity;GO:0034023//5-(carboxyamino)imidazole ribonuc…	GO:0006139//nucleobase-containing compound metabolic process;GO:0006163//purine nucleotide metabolic process;GO:0006164//purine nucleotide biosynthetic process;GO:0006188//IMP biosynthetic process;GO:0006189//'de novo' IMP biosynthetic process;GO:0006725//cellular aromatic compound metabolic process;GO:0006753//nucleoside phosphate metabolic process;GO:0006793//phosphorus metabolic process;GO:000…
C1X05_02095	1932.67	12344	283.44	2188.17	1774	290.66	1664	255.41	2360	304.25	11559	2270.13	12774	2119.13	12699	2175.24	1774	290.66	1664	255.41	2360	304.25	11559	2270.13	12774	2119.13	12699	2175.24	2.94861	1.49252e-138	5.06474e-137	yes	purK	WP_102993743.1 5-(carboxyamino)imidazole ribonucleotide synthase [Laceyella sacchari]	Metabolism;Metabolism;Metabolism	Global and overview maps;Global and overview maps;Nucleotide metabolism	ko01100//Metabolic pathways;ko01110//Biosynthesis of secondary metabolites;ko00230//Purine metabolism	K01589;K01589;K01589	GO:0005575//cellular_component;GO:0005622//intracellular;GO:0005623//cell;GO:0005737//cytoplasm;GO:0005829//cytosol;GO:0005951//carbamoyl-phosphate synthase complex;GO:0009317//acetyl-CoA carboxylase complex;GO:0009320//phosphoribosylaminoimidazole carboxylase complex;GO:0044424//intracellular part;GO:0044444//cytoplasmic part;GO:0044464//cell part	GO:0000166//nucleotide binding;GO:0003674//molecular_function;GO:0003824//catalytic activity;GO:0003989//acetyl-CoA carboxylase activity;GO:0004075//biotin carboxylase activity;GO:0004088//carbamoyl-phosphate synthase (glutamine-hydrolyzing) activity;GO:0004616//phosphogluconate dehydrogenase (decarboxylating) activity;GO:0004637//phosphoribosylamine-glycine ligase activity;GO:0004638//phosphorib…	GO:0006094//gluconeogenesis;GO:0006139//nucleobase-containing compound metabolic process;GO:0006163//purine nucleotide metabolic process;GO:0006164//purine nucleotide biosynthetic process;GO:0006188//IMP biosynthetic process;GO:0006189//'de novo' IMP biosynthetic process;GO:0006633//fatty acid biosynthetic process;GO:0006725//cellular aromatic compound metabolic process;GO:0006753//nucleoside pho…
C1X05_02125	3521	1437.67	424.27	211.823	2653	360.4	3284	417.93	4626	494.48	1438	234.16	1562	214.84	1313	186.47	2653	360.4	3284	417.93	4626	494.48	1438	234.16	1562	214.84	1313	186.47	-1.00212	1.71072e-13	5.36315e-13	yes	purF	WP_102991402.1 amidophosphoribosyltransferase [Laceyella sacchari]	Metabolism;Metabolism;Metabolism;Metabolism	Global and overview maps;Global and overview maps;Nucleotide metabolism;Amino acid metabolism	ko01100//Metabolic pathways;ko01110//Biosynthesis of secondary metabolites;ko00230//Purine metabolism;ko00250//Alanine, aspartate and glutamate metabolism	K00764;K00764;K00764;K00764	GO:0005575//cellular_component;GO:0005622//intracellular;GO:0005623//cell;GO:0005737//cytoplasm;GO:0009507//chloroplast;GO:0009536//plastid;GO:0043226//organelle;GO:0043227//membrane-bounded organelle;GO:0043229//intracellular organelle;GO:0043231//intracellular membrane-bounded organelle;GO:0044424//intracellular part;GO:0044444//cytoplasmic part;GO:0044464//cell part	GO:0000287//magnesium ion binding;GO:0003674//molecular_function;GO:0003824//catalytic activity;GO:0003999//adenine phosphoribosyltransferase activity;GO:0004044//amidophosphoribosyltransferase activity;GO:0004066//asparagine synthase (glutamine-hydrolyzing) activity;GO:0004360//glutamine-fructose-6-phosphate transaminase (isomerizing) activity;GO:0004588//orotate phosphoribosyltransferase activi…	GO:0006040//amino sugar metabolic process;GO:0006082//organic acid metabolic process;GO:0006139//nucleobase-containing compound metabolic process;GO:0006144//purine nucleobase metabolic process;GO:0006163//purine nucleotide metabolic process;GO:0006164//purine nucleotide biosynthetic process;GO:0006166//purine ribonucleoside salvage;GO:0006188//IMP biosynthetic process;GO:0006189//'de novo' IMP b…
C1X05_02130	2838.67	692.333	475.157	140.883	2047	386.53	2746	485.77	3723	553.17	595	134.67	737	140.91	745	147.07	2047	386.53	2746	485.77	3723	553.17	595	134.67	737	140.91	745	147.07	-1.7539	2.63745e-37	1.80187e-36	yes	purM	WP_102991403.1 phosphoribosylformylglycinamidine cyclo-ligase [Laceyella sacchari]	Metabolism;Metabolism;Metabolism	Global and overview maps;Global and overview maps;Nucleotide metabolism	ko01100//Metabolic pathways;ko01110//Biosynthesis of secondary metabolites;ko00230//Purine metabolism	K01933;K01933;K01933	GO:0005575//cellular_component;GO:0005622//intracellular;GO:0005623//cell;GO:0005737//cytoplasm;GO:0005829//cytosol;GO:0044424//intracellular part;GO:0044444//cytoplasmic part;GO:0044464//cell part	GO:0000166//nucleotide binding;GO:0003674//molecular_function;GO:0003824//catalytic activity;GO:0004641//phosphoribosylformylglycinamidine cyclo-ligase activity;GO:0004642//phosphoribosylformylglycinamidine synthase activity;GO:0004756//selenide, water dikinase activity;GO:0005488//binding;GO:0005524//ATP binding;GO:0008144//drug binding;GO:0009030//thiamine-phosphate kinase activity;GO:0016874//…	GO:0001887//selenium compound metabolic process;GO:0006139//nucleobase-containing compound metabolic process;GO:0006163//purine nucleotide metabolic process;GO:0006164//purine nucleotide biosynthetic process;GO:0006188//IMP biosynthetic process;GO:0006189//'de novo' IMP biosynthetic process;GO:0006725//cellular aromatic compound metabolic process;GO:0006753//nucleoside phosphate metabolic process…
C1X05_02135	1046.67	325.333	302.803	114.927	793	259.2	930	284.77	1417	364.44	307	120.28	381	126.09	288	98.41	793	259.2	930	284.77	1417	364.44	307	120.28	381	126.09	288	98.41	-1.39767	2.46381e-19	9.79183e-19	yes	purN	WP_102991404.1 phosphoribosylglycinamide formyltransferase [Laceyella sacchari]	Metabolism;Metabolism;Metabolism;Metabolism	Global and overview maps;Global and overview maps;Nucleotide metabolism;Metabolism of cofactors and vitamins	ko01100//Metabolic pathways;ko01110//Biosynthesis of secondary metabolites;ko00230//Purine metabolism;ko00670//One carbon pool by folate	K11175;K11175;K11175;K11175	GO:0005737//cytoplasm	GO:0003674//molecular_function;GO:0003824//catalytic activity;GO:0004479//methionyl-tRNA formyltransferase activity;GO:0004644//phosphoribosylglycinamide formyltransferase activity;GO:0008864//formyltetrahydrofolate deformylase activity;GO:0016740//transferase activity;GO:0016741//transferase activity, transferring one-carbon groups;GO:0016742//hydroxymethyl-, formyl- and related transferase acti…	GO:0006139//nucleobase-containing compound metabolic process;GO:0006163//purine nucleotide metabolic process;GO:0006164//purine nucleotide biosynthetic process;GO:0006188//IMP biosynthetic process;GO:0006189//'de novo' IMP biosynthetic process;GO:0006431//methionyl-tRNA aminoacylation;GO:0006725//cellular aromatic compound metabolic process;GO:0006753//nucleoside phosphate metabolic process;GO:00…
C1X05_02140	5028	1190	558.55	160.527	3915	489.49	4658	545.6	6511	640.56	1057	158.41	1290	163.31	1223	159.86	3915	489.49	4658	545.6	6511	640.56	1057	158.41	1290	163.31	1223	159.86	-1.79887	5.92185e-47	5.13671e-46	yes	purH	WP_102991405.1 bifunctional phosphoribosylaminoimidazolecarboxamide formyltransferase/IMP cyclohydrolase [Laceyella sacchari]	Metabolism;Metabolism;Metabolism;Metabolism	Global and overview maps;Global and overview maps;Nucleotide metabolism;Metabolism of cofactors and vitamins	ko01100//Metabolic pathways;ko01110//Biosynthesis of secondary metabolites;ko00230//Purine metabolism;ko00670//One carbon pool by folate	K00602;K00602;K00602;K00602	GO:0005575//cellular_component;GO:0005623//cell;GO:0005886//plasma membrane;GO:0016020//membrane;GO:0044464//cell part;GO:0071944//cell periphery	GO:0003674//molecular_function;GO:0003700//transcription factor activity, sequence-specific DNA binding;GO:0003824//catalytic activity;GO:0003937//IMP cyclohydrolase activity;GO:0004385//guanylate kinase activity;GO:0004643//phosphoribosylaminoimidazolecarboxamide formyltransferase activity;GO:0016740//transferase activity;GO:0016741//transferase activity, transferring one-carbon groups;GO:001674…	GO:0006139//nucleobase-containing compound metabolic process;GO:0006163//purine nucleotide metabolic process;GO:0006164//purine nucleotide biosynthetic process;GO:0006188//IMP biosynthetic process;GO:0006189//'de novo' IMP biosynthetic process;GO:0006355//regulation of transcription, DNA-templated;GO:0006725//cellular aromatic compound metabolic process;GO:0006753//nucleoside phosphate metabolic …
C1X05_02145	88.3333	34.6667	54.5467	26.0733	82	56.77	69	44.76	114	62.11	35	29.05	34	23.84	35	25.33	82	56.77	69	44.76	114	62.11	35	29.05	34	23.84	35	25.33	-1.06492	3.19585e-06	6.78733e-06	yes	--	WP_102991406.1 MULTISPECIES: hypothetical protein [Laceyella]	-	-	-	-	GO:0016020//membrane;GO:0016021//integral component of membrane	-	GO:0009847//spore germination;GO:0055085//transmembrane transport
C1X05_02150	1872	463.667	254.567	76.7967	1436	220.15	1709	245.46	2471	298.09	423	77.73	492	76.37	476	76.29	1436	220.15	1709	245.46	2471	298.09	423	77.73	492	76.37	476	76.29	-1.72893	2.0088e-38	1.42275e-37	yes	purD	WP_102991407.1 phosphoribosylamine--glycine ligase [Laceyella sacchari]	Metabolism;Metabolism;Metabolism	Global and overview maps;Global and overview maps;Nucleotide metabolism	ko01100//Metabolic pathways;ko01110//Biosynthesis of secondary metabolites;ko00230//Purine metabolism	K01945;K01945;K01945	GO:0005737//cytoplasm;GO:0005951//carbamoyl-phosphate synthase complex;GO:0009317//acetyl-CoA carboxylase complex;GO:0009320//phosphoribosylaminoimidazole carboxylase complex	GO:0000166//nucleotide binding;GO:0003674//molecular_function;GO:0003824//catalytic activity;GO:0003989//acetyl-CoA carboxylase activity;GO:0004075//biotin carboxylase activity;GO:0004088//carbamoyl-phosphate synthase (glutamine-hydrolyzing) activity;GO:0004637//phosphoribosylamine-glycine ligase activity;GO:0004638//phosphoribosylaminoimidazole carboxylase activity;GO:0004644//phosphoribosylglyc…	GO:0006094//gluconeogenesis;GO:0006099//tricarboxylic acid cycle;GO:0006139//nucleobase-containing compound metabolic process;GO:0006144//purine nucleobase metabolic process;GO:0006163//purine nucleotide metabolic process;GO:0006164//purine nucleotide biosynthetic process;GO:0006188//IMP biosynthetic process;GO:0006189//'de novo' IMP biosynthetic process;GO:0006633//fatty acid biosynthetic proces…
C1X05_02155	385	923	312.49	903.167	410	371.83	250	212.4	495	353.24	808	878.37	943	865.92	1018	965.21	410	371.83	250	212.4	495	353.24	808	878.37	943	865.92	1018	965.21	1.53118	5.47004e-18	2.07004e-17	yes	--	WP_022735638.1 MULTISPECIES: hypothetical protein [Thermoactinomycetaceae]	-	-	-	-	-	-	-
C1X05_02160	4	0	3.46	0.001	2	2.01	3	2.83	7	5.54	0	0	0	0	0	0	2	2.01	3	2.83	7	5.54	0	0	0	0	0	0	-11.7566	0.00159601	0.0026583	yes	--	AUS07741.1 DUF2892 domain-containing protein [Laceyella sacchari]	-	-	-	-	-	-	-
C1X05_02165	3188.67	950.667	313.757	112.18	2811	307.83	3129	321	3626	312.44	819	107.51	1029	114.09	1004	114.94	2811	307.83	3129	321	3626	312.44	819	107.51	1029	114.09	1004	114.94	-1.48383	3.05535e-46	2.63545e-45	yes	BH0637	WP_102991409.1 adenine deaminase [Laceyella sacchari]	Metabolism;Metabolism	Global and overview maps;Nucleotide metabolism	ko01100//Metabolic pathways;ko00230//Purine metabolism	K01486;K01486	-	GO:0000034//adenine deaminase activity;GO:0003674//molecular_function;GO:0003824//catalytic activity;GO:0004157//dihydropyrimidinase activity;GO:0008448//N-acetylglucosamine-6-phosphate deacetylase activity;GO:0008892//guanine deaminase activity;GO:0009039//urease activity;GO:0016151//nickel cation binding;GO:0016787//hydrolase activity;GO:0016810//hydrolase activity, acting on carbon-nitrogen (b…	GO:0006040//amino sugar metabolic process;GO:0006044//N-acetylglucosamine metabolic process;GO:0006046//N-acetylglucosamine catabolic process;GO:0006139//nucleobase-containing compound metabolic process;GO:0006144//purine nucleobase metabolic process;GO:0006145//purine nucleobase catabolic process;GO:0006146//adenine catabolic process;GO:0006147//guanine catabolic process;GO:0006168//adenine salv…
C1X05_02170	1721.33	41.6667	356.237	10.43	1490	342.65	1776	382.62	1898	343.44	44	12.13	42	9.78	39	9.38	1490	342.65	1776	382.62	1898	343.44	44	12.13	42	9.78	39	9.38	-5.09402	2.37072e-218	2.15317e-216	yes	yusV	WP_102993744.1 ABC transporter ATP-binding protein [Laceyella sacchari]	-	-	-	-	GO:0005575//cellular_component;GO:0005623//cell;GO:0005886//plasma membrane;GO:0005887//integral component of plasma membrane;GO:0009295//nucleoid;GO:0009380//excinuclease repair complex;GO:0009898//cytoplasmic side of plasma membrane;GO:0016020//membrane;GO:0016021//integral component of membrane;GO:0043190//ATP-binding cassette (ABC) transporter complex;GO:0044464//cell part;GO:0055051//ATP-bin…	GO:0000166//nucleotide binding;GO:0003674//molecular_function;GO:0003677//DNA binding;GO:0003697//single-stranded DNA binding;GO:0003723//RNA binding;GO:0003724//RNA helicase activity;GO:0003824//catalytic activity;GO:0003924//GTPase activity;GO:0005047//signal recognition particle binding;GO:0005260//channel-conductance-controlling ATPase activity;GO:0005319//lipid transporter activity;GO:000548…	GO:0000910//cytokinesis;GO:0006260//DNA replication;GO:0006281//DNA repair;GO:0006289//nucleotide-excision repair;GO:0006310//DNA recombination;GO:0006614//SRP-dependent cotranslational protein targeting to membrane;GO:0006810//transport;GO:0006811//ion transport;GO:0006817//phosphate ion transport;GO:0006824//cobalt ion transport;GO:0006855//drug transmembrane transport;GO:0006869//lipid transpo…
C1X05_02220	36	80	4.35667	11.4933	37	4.95	32	4.01	39	4.11	62	9.95	87	11.79	91	12.74	37	4.95	32	4.01	39	4.11	62	9.95	87	11.79	91	12.74	1.3995	3.55494e-10	9.52921e-10	yes	pabAB	WP_102991418.1 aminodeoxychorismate synthase component I [Laceyella sacchari]	Metabolism	Metabolism of cofactors and vitamins	ko00790//Folate biosynthesis	K01665	GO:0005737//cytoplasm	GO:0003824//catalytic activity;GO:0004049//anthranilate synthase activity;GO:0008909//isochorismate synthase activity;GO:0046820//4-amino-4-deoxychorismate synthase activity	GO:0000162//tryptophan biosynthetic process;GO:0008153//para-aminobenzoic acid biosynthetic process;GO:0009058//biosynthetic process;GO:0009234//menaquinone biosynthetic process;GO:0009396//folic acid-containing compound biosynthetic process
C1X05_02225	12.3333	54	2.3	11.8167	16	3.22	12	2.26	9	1.42	56	13.51	55	11.21	51	10.73	16	3.22	12	2.26	9	1.42	56	13.51	55	11.21	51	10.73	2.36112	5.38343e-15	1.80304e-14	yes	uvsE	WP_102991419.1 UV DNA damage repair endonuclease UvsE [Laceyella sacchari]	-	-	-	-	-	GO:0003674//molecular_function;GO:0003824//catalytic activity;GO:0004518//nuclease activity;GO:0004519//endonuclease activity;GO:0016787//hydrolase activity;GO:0016788//hydrolase activity, acting on ester bonds	GO:0006139//nucleobase-containing compound metabolic process;GO:0006259//DNA metabolic process;GO:0006281//DNA repair;GO:0006289//nucleotide-excision repair;GO:0006725//cellular aromatic compound metabolic process;GO:0006807//nitrogen compound metabolic process;GO:0006950//response to stress;GO:0006974//cellular response to DNA damage stimulus;GO:0008150//biological_process;GO:0008152//metabolic …
C1X05_02235	989	1904.67	385.447	887.71	881	380.72	1023	414.16	1063	361.46	1619	838.66	1801	788.04	2294	1036.43	881	380.72	1023	414.16	1063	361.46	1619	838.66	1801	788.04	2294	1036.43	1.20356	1.86811e-20	7.76409e-20	yes	--	AUS07754.1 GNAT family N-acetyltransferase [Laceyella sacchari]	-	-	-	-	-	GO:0004042//acetyl-CoA:L-glutamate N-acetyltransferase activity;GO:0005524//ATP binding;GO:0008080//N-acetyltransferase activity;GO:0008999//ribosomal-protein-alanine N-acetyltransferase activity;GO:0016747//transferase activity, transferring acyl groups other than amino-acyl groups;GO:0016887//ATPase activity;GO:0033816//diaminobutyrate acetyltransferase activity;GO:0035447//mycothiol synthase a…	GO:0006464//cellular protein modification process;GO:0006592//ornithine biosynthetic process;GO:0010125//mycothiol biosynthetic process;GO:0019491//ectoine biosynthetic process;GO:0042254//ribosome biogenesis
C1X05_02240	90	22	19.11	5.59	97	22.63	84	18.36	89	16.34	24	6.71	25	5.91	17	4.15	97	22.63	84	18.36	89	16.34	24	6.71	25	5.91	17	4.15	-1.77341	6.77752e-12	1.96148e-11	yes	proH	WP_102991422.1 pyrroline-5-carboxylate reductase [Laceyella sacchari]	Metabolism;Metabolism;Metabolism;Metabolism	Global and overview maps;Global and overview maps;Global and overview maps;Amino acid metabolism	ko01100//Metabolic pathways;ko01110//Biosynthesis of secondary metabolites;ko01230//Biosynthesis of amino acids;ko00330//Arginine and proline metabolism	K00286;K00286;K00286;K00286	GO:0005575//cellular_component;GO:0005622//intracellular;GO:0005623//cell;GO:0005737//cytoplasm;GO:0044424//intracellular part;GO:0044464//cell part	GO:0003674//molecular_function;GO:0003824//catalytic activity;GO:0004665//prephenate dehydrogenase (NADP+) activity;GO:0004735//pyrroline-5-carboxylate reductase activity;GO:0008792//arginine decarboxylase activity;GO:0008977//prephenate dehydrogenase activity;GO:0016491//oxidoreductase activity;GO:0016645//oxidoreductase activity, acting on the CH-NH group of donors;GO:0016646//oxidoreductase ac…	GO:0006082//organic acid metabolic process;GO:0006520//cellular amino acid metabolic process;GO:0006527//arginine catabolic process;GO:0006560//proline metabolic process;GO:0006561//proline biosynthetic process;GO:0006571//tyrosine biosynthetic process;GO:0006807//nitrogen compound metabolic process;GO:0008150//biological_process;GO:0008152//metabolic process;GO:0008652//cellular amino acid biosy…
C1X05_02260	287	103.333	162.81	70.2033	272	171.71	255	150.81	334	165.91	82	62.05	92	58.8	136	89.76	272	171.71	255	150.81	334	165.91	82	62.05	92	58.8	136	89.76	-1.21358	6.16356e-11	1.71161e-10	yes	--	WP_102991426.1 hypothetical protein [Laceyella sacchari]	-	-	-	-	-	-	-
C1X05_02275	4470	1003.67	813.833	218.537	4277	860.62	4468	842.26	4665	738.62	945	227.93	1047	213.31	1019	214.37	4277	860.62	4468	842.26	4665	738.62	945	227.93	1047	213.31	1019	214.37	-1.89686	6.46672e-62	7.45121e-61	yes	ctaB	AUS07761.1 protoheme IX farnesyltransferase [Laceyella sacchari]	Metabolism;Metabolism;Metabolism;Metabolism	Global and overview maps;Global and overview maps;Energy metabolism;Metabolism of cofactors and vitamins	ko01100//Metabolic pathways;ko01110//Biosynthesis of secondary metabolites;ko00190//Oxidative phosphorylation;ko00860//Porphyrin and chlorophyll metabolism	K02257;K02257;K02257;K02257	GO:0005575//cellular_component;GO:0005623//cell;GO:0005886//plasma membrane;GO:0016020//membrane;GO:0016021//integral component of membrane;GO:0031224//intrinsic component of membrane;GO:0044425//membrane part;GO:0044464//cell part;GO:0071944//cell periphery	GO:0003674//molecular_function;GO:0003824//catalytic activity;GO:0004311//farnesyltranstransferase activity;GO:0004659//prenyltransferase activity;GO:0008412//4-hydroxybenzoate octaprenyltransferase activity;GO:0008495//protoheme IX farnesyltransferase activity;GO:0016740//transferase activity;GO:0016765//transferase activity, transferring alkyl or aryl (other than methyl) groups	GO:0006091//generation of precursor metabolites and energy;GO:0006725//cellular aromatic compound metabolic process;GO:0006744//ubiquinone biosynthetic process;GO:0006778//porphyrin-containing compound metabolic process;GO:0006779//porphyrin-containing compound biosynthetic process;GO:0006783//heme biosynthetic process;GO:0006807//nitrogen compound metabolic process;GO:0008150//biological_process…
C1X05_02280	6586.33	1901.67	1163.2	402.557	5722	1123.3	6726	1236.98	7311	1129.33	1630	383.56	1891	375.87	2184	448.24	5722	1123.3	6726	1236.98	7311	1129.33	1630	383.56	1891	375.87	2184	448.24	-1.53084	1.11971e-39	8.1166e-39	yes	ctaC	WP_102991428.1 cytochrome c oxidase subunit II [Laceyella sacchari]	Metabolism;Metabolism	Global and overview maps;Energy metabolism	ko01100//Metabolic pathways;ko00190//Oxidative phosphorylation	K02275;K02275	GO:0005575//cellular_component;GO:0005623//cell;GO:0005886//plasma membrane;GO:0009523//photosystem II;GO:0009538//photosystem I reaction center;GO:0009654//photosystem II oxygen evolving complex;GO:0016020//membrane;GO:0016021//integral component of membrane;GO:0031224//intrinsic component of membrane;GO:0042597//periplasmic space;GO:0044425//membrane part;GO:0044464//cell part;GO:0070069//cytoc…	GO:0003674//molecular_function;GO:0003824//catalytic activity;GO:0004129//cytochrome-c oxidase activity;GO:0005215//transporter activity;GO:0005488//binding;GO:0005507//copper ion binding;GO:0008324//cation transmembrane transporter activity;GO:0008827//cytochrome o ubiquinol oxidase activity;GO:0009055//electron carrier activity;GO:0010242//oxygen evolving activity;GO:0015002//heme-copper termin…	GO:0006091//generation of precursor metabolites and energy;GO:0006119//oxidative phosphorylation;GO:0006139//nucleobase-containing compound metabolic process;GO:0006163//purine nucleotide metabolic process;GO:0006725//cellular aromatic compound metabolic process;GO:0006753//nucleoside phosphate metabolic process;GO:0006793//phosphorus metabolic process;GO:0006796//phosphate-containing compound me…
C1X05_02285	17141.7	5724.33	1550.66	622.277	15489	1558.35	16484	1553.69	19452	1539.93	5190	625.91	5882	599.19	6101	641.73	15489	1558.35	16484	1553.69	19452	1539.93	5190	625.91	5882	599.19	6101	641.73	-1.31725	1.41812e-37	9.7099e-37	yes	ctaD	WP_102991429.1 cytochrome c oxidase subunit I [Laceyella sacchari]	Metabolism;Metabolism	Global and overview maps;Energy metabolism	ko01100//Metabolic pathways;ko00190//Oxidative phosphorylation	K02274;K02274	GO:0005575//cellular_component;GO:0005623//cell;GO:0005886//plasma membrane;GO:0005887//integral component of plasma membrane;GO:0016020//membrane;GO:0016021//integral component of membrane;GO:0031224//intrinsic component of membrane;GO:0031226//intrinsic component of plasma membrane;GO:0044425//membrane part;GO:0044459//plasma membrane part;GO:0044464//cell part;GO:0070469//respiratory chain;GO:…	GO:0003674//molecular_function;GO:0003824//catalytic activity;GO:0004129//cytochrome-c oxidase activity;GO:0005215//transporter activity;GO:0005488//binding;GO:0008324//cation transmembrane transporter activity;GO:0008827//cytochrome o ubiquinol oxidase activity;GO:0009055//electron carrier activity;GO:0009486//cytochrome bo3 ubiquinol oxidase activity;GO:0015002//heme-copper terminal oxidase act…	GO:0006091//generation of precursor metabolites and energy;GO:0006119//oxidative phosphorylation;GO:0006139//nucleobase-containing compound metabolic process;GO:0006163//purine nucleotide metabolic process;GO:0006725//cellular aromatic compound metabolic process;GO:0006753//nucleoside phosphate metabolic process;GO:0006793//phosphorus metabolic process;GO:0006796//phosphate-containing compound me…
C1X05_02300	73.6667	12.6667	18.18	3.61333	73	19.75	81	20.53	67	14.26	5	1.62	13	3.56	20	5.66	73	19.75	81	20.53	67	14.26	5	1.62	13	3.56	20	5.66	-2.33095	2.28759e-12	6.74696e-12	yes	--	WP_102991431.1 hypothetical protein [Laceyella sacchari]	-	-	-	-	-	-	-
C1X05_02310	327	1656	53.63	328.493	306	56.3	249	42.92	426	61.67	1431	315.57	1714	319.28	1823	350.63	306	56.3	249	42.92	426	61.67	1431	315.57	1714	319.28	1823	350.63	2.61475	2.74193e-75	4.01283e-74	yes	ybaC	AUS07768.1 alpha/beta hydrolase [Laceyella sacchari]	-	-	-	-	-	GO:0003674//molecular_function;GO:0003824//catalytic activity;GO:0008236//serine-type peptidase activity;GO:0016787//hydrolase activity;GO:0016788//hydrolase activity, acting on ester bonds;GO:0047570//3-oxoadipate enol-lactonase activity;GO:0070205//2-succinyl-6-hydroxy-2,4-cyclohexadiene-1-carboxylate synthase activity	GO:0006112//energy reserve metabolic process;GO:0006508//proteolysis;GO:0006629//lipid metabolic process;GO:0008152//metabolic process;GO:0009102//biotin biosynthetic process;GO:0009234//menaquinone biosynthetic process;GO:0015979//photosynthesis;GO:0030163//protein catabolic process;GO:0042952//beta-ketoadipate pathway
C1X05_02345	50	19.3333	11.1367	5.19	51	12.53	47	10.82	52	10.06	22	6.48	20	4.98	16	4.11	51	12.53	47	10.82	52	10.06	22	6.48	20	4.98	16	4.11	-1.10151	7.48252e-05	0.000142191	yes	--	PRZ12135.1 ABC-2 type transport system permease protein [Laceyella sediminis]	-	-	-	-	-	-	-
C1X05_02365	4	0.666667	1.8	0.346667	5	2.5	2	0.94	5	1.96	0	0	0	0	2	1.04	5	2.5	2	0.94	5	1.96	0	0	0	0	2	1.04	-2.37638	0.0307292	0.0439721	yes	--	WP_102991441.1 MULTISPECIES: hypothetical protein [Laceyella]	-	-	-	-	GO:0000818//nuclear MIS12/MIND complex;GO:0005737//cytoplasm	GO:0003700//transcription factor activity, sequence-specific DNA binding;GO:0043565//sequence-specific DNA binding	GO:0006355//regulation of transcription, DNA-templated;GO:0006914//autophagy;GO:0043093//FtsZ-dependent cytokinesis;GO:0090529//cell septum assembly
C1X05_02415	235.333	63.3333	23.9433	7.68	223	25.06	241	25.37	242	21.4	58	7.81	74	8.42	58	6.81	223	25.06	241	25.37	242	21.4	58	7.81	74	8.42	58	6.81	-1.64045	2.71581e-19	1.07381e-18	yes	ywjA	WP_102991449.1 ABC transporter ATP-binding protein [Laceyella sacchari]	-	-	-	-	GO:0005575//cellular_component;GO:0005887//integral component of plasma membrane;GO:0009380//excinuclease repair complex;GO:0009898//cytoplasmic side of plasma membrane;GO:0016021//integral component of membrane;GO:0043190//ATP-binding cassette (ABC) transporter complex;GO:0055051//ATP-binding cassette (ABC) transporter complex, integrated substrate binding;GO:0055052//ATP-binding cassette (ABC) …	GO:0003676//nucleic acid binding;GO:0003924//GTPase activity;GO:0005260//channel-conductance-controlling ATPase activity;GO:0005319//lipid transporter activity;GO:0005524//ATP binding;GO:0005525//GTP binding;GO:0008565//protein transporter activity;GO:0009381//excinuclease ABC activity;GO:0015220//choline transmembrane transporter activity;GO:0015221//lipopolysaccharide transmembrane transporter …	GO:0000910//cytokinesis;GO:0002949//tRNA threonylcarbamoyladenosine modification;GO:0006289//nucleotide-excision repair;GO:0006614//SRP-dependent cotranslational protein targeting to membrane;GO:0006810//transport;GO:0006817//phosphate ion transport;GO:0006824//cobalt ion transport;GO:0006855//drug transmembrane transport;GO:0006869//lipid transport;GO:0007059//chromosome segregation;GO:0007601//…
C1X05_02420	2424	4535	1374.37	3008.06	3052	1889.61	1913	1109.59	2307	1123.91	3291	2442.41	4625	2899.35	5689	3682.42	3052	1889.61	1913	1109.59	2307	1123.91	3291	2442.41	4625	2899.35	5689	3682.42	1.13006	1.98255e-08	4.85496e-08	yes	--	WP_102991450.1 DUF4870 domain-containing protein [Laceyella sacchari]	-	-	-	-	-	-	-
C1X05_02425	108	346	42.2567	162.173	114	49.27	94	38.06	116	39.44	340	176.12	348	152.27	350	158.13	114	49.27	94	38.06	116	39.44	340	176.12	348	152.27	350	158.13	1.94029	5.51051e-32	3.33656e-31	yes	yuxK	WP_102991451.1 thiol-disulfide oxidoreductase DCC family protein [Laceyella sacchari]	-	-	-	-	-	-	-
C1X05_02445	1760	649	699.493	309.933	1608	709.18	1739	718.5	1933	670.8	607	320.89	615	274.63	725	334.28	1608	709.18	1739	718.5	1933	670.8	607	320.89	615	274.63	725	334.28	-1.17435	2.00599e-23	9.24553e-23	yes	perR	AUS07794.1 transcriptional repressor [Laceyella sacchari]	-	-	-	-	GO:0005575//cellular_component;GO:0005622//intracellular;GO:0005623//cell;GO:0005737//cytoplasm;GO:0009523//photosystem II;GO:0009538//photosystem I reaction center;GO:0009654//photosystem II oxygen evolving complex;GO:0032991//macromolecular complex;GO:0032993//protein-DNA complex;GO:0044424//intracellular part;GO:0044464//cell part	GO:0000976//transcription regulatory region sequence-specific DNA binding;GO:0001067//regulatory region nucleic acid binding;GO:0001130//bacterial-type RNA polymerase transcription factor activity, sequence-specific DNA binding;GO:0001216//bacterial-type RNA polymerase transcriptional activator activity, sequence-specific DNA binding;GO:0001217//bacterial-type RNA polymerase transcriptional repre…	GO:0006139//nucleobase-containing compound metabolic process;GO:0006351//transcription, DNA-templated;GO:0006355//regulation of transcription, DNA-templated;GO:0006725//cellular aromatic compound metabolic process;GO:0006807//nitrogen compound metabolic process;GO:0008150//biological_process;GO:0008152//metabolic process;GO:0009058//biosynthetic process;GO:0009059//macromolecule biosynthetic proc…
C1X05_02455	287	56	156.843	36.7767	279	169.48	251	142.84	331	158.21	50	36.41	51	31.37	67	42.55	279	169.48	251	142.84	331	158.21	50	36.41	51	31.37	67	42.55	-2.09246	9.96636e-30	5.62635e-29	yes	GWCH70_0499	WP_102991457.1 hypothetical protein [Laceyella sacchari]	-	-	-	-	GO:0005575//cellular_component;GO:0005623//cell;GO:0005886//plasma membrane;GO:0005887//integral component of plasma membrane;GO:0016020//membrane;GO:0016021//integral component of membrane;GO:0031224//intrinsic component of membrane;GO:0031226//intrinsic component of plasma membrane;GO:0031522//cell envelope Sec protein transport complex;GO:0044425//membrane part;GO:0044459//plasma membrane part…	GO:0015450//P-P-bond-hydrolysis-driven protein transmembrane transporter activity	GO:0043952//protein transport by the Sec complex
C1X05_02475	4.33333	0	3.81	0.001	5	4.81	4	3.6	4	3.02	0	0	0	0	0	0	5	4.81	4	3.6	4	3.02	0	0	0	0	0	0	-11.8956	0.000774796	0.0013449	yes	--	AUS07799.1 hypothetical protein C1X05_02475 [Laceyella sacchari]	-	-	-	-	-	-	-
C1X05_02500	108.333	43.6667	68.0333	31.97	132	90.42	94	60.32	99	53.36	27	22.17	33	22.89	71	50.85	132	90.42	94	60.32	99	53.36	27	22.17	33	22.89	71	50.85	-1.08952	0.000719972	0.00125893	yes	--	WP_022738529.1 MULTISPECIES: hypothetical protein [Thermoactinomycetaceae]	-	-	-	-	-	-	-
C1X05_02535	2542.67	571	554.523	150.057	1862	455.87	2639	605.29	3127	602.41	442	129.71	603	149.48	668	170.98	1862	455.87	2639	605.29	3127	602.41	442	129.71	603	149.48	668	170.98	-1.88574	5.38926e-38	3.7482e-37	yes	sufC	AUS10333.1 Fe-S cluster assembly ATPase SufC [Laceyella sacchari]	-	-	-	-	GO:0005575//cellular_component;GO:0005622//intracellular;GO:0005623//cell;GO:0005737//cytoplasm;GO:0005829//cytosol;GO:0005887//integral component of plasma membrane;GO:0009380//excinuclease repair complex;GO:0009898//cytoplasmic side of plasma membrane;GO:0016021//integral component of membrane;GO:0043190//ATP-binding cassette (ABC) transporter complex;GO:0044424//intracellular part;GO:0044444//…	GO:0000166//nucleotide binding;GO:0003674//molecular_function;GO:0003723//RNA binding;GO:0003724//RNA helicase activity;GO:0003824//catalytic activity;GO:0003924//GTPase activity;GO:0005260//channel-conductance-controlling ATPase activity;GO:0005319//lipid transporter activity;GO:0005488//binding;GO:0005524//ATP binding;GO:0005525//GTP binding;GO:0008144//drug binding;GO:0008565//protein transpor…	GO:0000910//cytokinesis;GO:0006259//DNA metabolic process;GO:0006289//nucleotide-excision repair;GO:0006790//sulfur compound metabolic process;GO:0006810//transport;GO:0006817//phosphate ion transport;GO:0006824//cobalt ion transport;GO:0006855//drug transmembrane transport;GO:0006869//lipid transport;GO:0007059//chromosome segregation;GO:0007601//visual perception;GO:0008150//biological_process;…
C1X05_02540	5619	1860	736.633	296.74	4620	682.3	4767	659.54	7470	868.06	1709	302.54	2055	307.29	1816	280.39	4620	682.3	4767	659.54	7470	868.06	1709	302.54	2055	307.29	1816	280.39	-1.31175	1.46051e-24	6.95997e-24	yes	sufD	WP_102991470.1 Fe-S cluster assembly protein SufD [Laceyella sacchari]	-	-	-	-	-	GO:0005198//structural molecule activity	GO:0006790//sulfur compound metabolic process;GO:0008150//biological_process;GO:0008152//metabolic process;GO:0009987//cellular process;GO:0016043//cellular component organization;GO:0016226//iron-sulfur cluster assembly;GO:0022607//cellular component assembly;GO:0031163//metallo-sulfur cluster assembly;GO:0044085//cellular component biogenesis;GO:0044237//cellular metabolic process;GO:0051186//c…
C1X05_02545	9187.33	3383.33	1295.58	578.13	7167	1133.87	9018	1336.58	11377	1416.28	3092	586.37	3717	595.42	3341	552.6	7167	1133.87	9018	1336.58	11377	1416.28	3092	586.37	3717	595.42	3341	552.6	-1.16413	1.03536e-23	4.82232e-23	yes	csd	AUS07812.1 cysteine desulfurase [Laceyella sacchari]	Metabolism;Metabolism	Global and overview maps;Metabolism of other amino acids	ko01100//Metabolic pathways;ko00450//Selenocompound metabolism	K11717;K11717	-	GO:0003674//molecular_function;GO:0003824//catalytic activity;GO:0003961//O-acetylhomoserine aminocarboxypropyltransferase activity;GO:0004121//cystathionine beta-lyase activity;GO:0004124//cysteine synthase activity;GO:0004125//L-seryl-tRNASec selenium transferase activity;GO:0004400//histidinol-phosphate transaminase activity;GO:0004648//O-phospho-L-serine:2-oxoglutarate aminotransferase activi…	GO:0000096//sulfur amino acid metabolic process;GO:0000105//histidine biosynthetic process;GO:0006082//organic acid metabolic process;GO:0006520//cellular amino acid metabolic process;GO:0006534//cysteine metabolic process;GO:0006564//L-serine biosynthetic process;GO:0006790//sulfur compound metabolic process;GO:0006807//nitrogen compound metabolic process;GO:0008150//biological_process;GO:000815…
C1X05_02555	17024.3	4778	2059.65	699.123	13850	1877.49	16284	2067.99	20939	2233.47	4231	687.5	4914	674.47	5189	735.4	13850	1877.49	16284	2067.99	20939	2233.47	4231	687.5	4914	674.47	5189	735.4	-1.55878	2.35747e-43	1.91073e-42	yes	sufB	WP_102991472.1 Fe-S cluster assembly protein SufB [Laceyella sacchari]	-	-	-	-	GO:0005575//cellular_component;GO:0005622//intracellular;GO:0005623//cell;GO:0005737//cytoplasm;GO:0005829//cytosol;GO:0044424//intracellular part;GO:0044444//cytoplasmic part;GO:0044464//cell part	GO:0003674//molecular_function;GO:0003824//catalytic activity;GO:0004518//nuclease activity;GO:0004519//endonuclease activity;GO:0005198//structural molecule activity;GO:0016787//hydrolase activity;GO:0016788//hydrolase activity, acting on ester bonds	GO:0006139//nucleobase-containing compound metabolic process;GO:0006259//DNA metabolic process;GO:0006310//DNA recombination;GO:0006314//intron homing;GO:0006508//proteolysis;GO:0006725//cellular aromatic compound metabolic process;GO:0006790//sulfur compound metabolic process;GO:0006807//nitrogen compound metabolic process;GO:0008150//biological_process;GO:0008152//metabolic process;GO:0009987//…
C1X05_02595	214.333	768.333	48.1467	207.18	200	49.72	216	50.31	227	44.41	762	227.08	805	202.64	738	191.82	200	49.72	216	50.31	227	44.41	762	227.08	805	202.64	738	191.82	2.10538	2.8843e-53	2.85471e-52	yes	--	WP_102991480.1 MULTISPECIES: hypothetical protein [Laceyella]	-	-	-	-	-	-	-
C1X05_02600	191.667	702.333	56.2767	250.187	136	44.91	199	61.56	240	62.36	634	250.94	817	273.16	656	226.46	136	44.91	199	61.56	240	62.36	634	250.94	817	273.16	656	226.46	2.1524	4.17731e-43	3.35925e-42	yes	--	WP_102991481.1 hypothetical protein [Laceyella sacchari]	-	-	-	-	-	-	-
C1X05_02605	61.6667	172.333	16.6467	55.5833	55	16.47	63	17.68	67	15.79	146	52.41	185	56.1	186	58.24	55	16.47	63	17.68	67	15.79	146	52.41	185	56.1	186	58.24	1.73942	9.36633e-22	4.09677e-21	yes	--	WP_102991482.1 MULTISPECIES: hypothetical protein [Laceyella]	-	-	-	-	-	-	-
C1X05_02615	2836	7548.67	338.377	1082.97	2471	328.06	2833	352.36	3204	334.71	6953	1106.51	8180	1099.6	7513	1042.8	2471	328.06	2833	352.36	3204	334.71	6953	1106.51	8180	1099.6	7513	1042.8	1.67829	5.8124e-57	6.14681e-56	yes	pncB	AUS07826.1 nicotinate phosphoribosyltransferase [Laceyella sacchari]	Metabolism;Metabolism	Global and overview maps;Metabolism of cofactors and vitamins	ko01100//Metabolic pathways;ko00760//Nicotinate and nicotinamide metabolism	K00763;K00763	GO:0005575//cellular_component;GO:0005623//cell;GO:0005886//plasma membrane;GO:0016020//membrane;GO:0044464//cell part;GO:0071944//cell periphery	GO:0003674//molecular_function;GO:0003824//catalytic activity;GO:0004514//nicotinate-nucleotide diphosphorylase (carboxylating) activity;GO:0004516//nicotinate phosphoribosyltransferase activity;GO:0016740//transferase activity;GO:0016757//transferase activity, transferring glycosyl groups;GO:0016763//transferase activity, transferring pentosyl groups;GO:0016874//ligase activity;GO:0016879//ligas…	GO:0001666//response to hypoxia;GO:0006139//nucleobase-containing compound metabolic process;GO:0006725//cellular aromatic compound metabolic process;GO:0006732//coenzyme metabolic process;GO:0006733//oxidoreduction coenzyme metabolic process;GO:0006753//nucleoside phosphate metabolic process;GO:0006793//phosphorus metabolic process;GO:0006796//phosphate-containing compound metabolic process;GO:0…
C1X05_02620	429.333	1170	182.267	595.957	384	180.48	454	199.9	450	166.42	1146	645.64	1251	595.33	1113	546.9	384	180.48	454	199.9	450	166.42	1146	645.64	1251	595.33	1113	546.9	1.70916	2.4375e-42	1.90075e-41	yes	--	WP_102991485.1 hypothetical protein [Laceyella sacchari]	-	-	-	-	-	-	-
C1X05_02625	373.667	775.667	80.7033	201.817	305	73.83	354	80.28	462	88	637	184.83	887	217.4	803	203.22	305	73.83	354	80.28	462	88	637	184.83	887	217.4	803	203.22	1.32235	3.93724e-24	1.84775e-23	yes	--	WP_102991486.1 cyclase family protein [Laceyella sacchari]	-	-	-	-	-	GO:0004061//arylformamidase activity	GO:0019441//tryptophan catabolic process to kynurenine
C1X05_02630	2.33333	30.6667	0.286667	4.55	4	0.54	0	0	3	0.32	38	6.16	34	4.66	20	2.83	4	0.54	0	0	3	0.32	38	6.16	34	4.66	20	2.83	3.98842	1.5035e-13	4.7279e-13	yes	--	WP_123827398.1 hypothetical protein [Laceyella sacchari]	-	-	-	-	-	-	-
C1X05_02635	19.6667	42.3333	10.0033	26.0433	16	9.04	22	11.64	21	9.33	44	29.79	36	20.59	47	27.75	16	9.04	22	11.64	21	9.33	44	29.79	36	20.59	47	27.75	1.38043	1.70719e-06	3.70731e-06	yes	--	WP_102991488.1 hypothetical protein [Laceyella sacchari]	-	-	-	-	-	-	-
C1X05_02640	43	92	8.55667	22.0067	39	8.6	44	9.09	46	7.98	88	23.26	80	17.86	108	24.9	39	8.6	44	9.09	46	7.98	88	23.26	80	17.86	108	24.9	1.36282	7.63213e-10	2.01608e-09	yes	yrkC	AUS10334.1 cupin domain-containing protein [Laceyella sacchari]	-	-	-	-	-	-	-
C1X05_02645	3.33333	54	1.33	25.83	2	0.88	5	2.07	3	1.04	55	29.08	64	28.58	43	19.83	2	0.88	5	2.07	3	1.04	55	29.08	64	28.58	43	19.83	4.27955	2.63331e-26	1.3287e-25	yes	--	WP_102991489.1 DUF559 domain-containing protein [Laceyella sacchari]	-	-	-	-	-	GO:0004386//helicase activity;GO:0004519//endonuclease activity;GO:0004520//endodeoxyribonuclease activity	GO:0006298//mismatch repair
C1X05_02655	0.666667	4	0.296667	2.04333	1	0.46	1	0.43	0	0	6	3.31	4	1.86	2	0.96	1	0.46	1	0.43	0	0	6	3.31	4	1.86	2	0.96	2.78401	0.0119444	0.0180275	yes	BH0965	AUS10336.1 holin [Laceyella sacchari]	-	-	-	-	GO:0005575//cellular_component;GO:0005623//cell;GO:0005886//plasma membrane;GO:0016020//membrane;GO:0016021//integral component of membrane;GO:0031224//intrinsic component of membrane;GO:0044425//membrane part;GO:0044464//cell part;GO:0071944//cell periphery	GO:0008565//protein transporter activity	GO:0019835//cytolysis
C1X05_02665	71.3333	279.667	8.98	41.91	82	11.26	69	8.87	63	6.81	314	51.67	286	39.76	239	34.3	82	11.26	69	8.87	63	6.81	314	51.67	286	39.76	239	34.3	2.22251	1.18078e-23	5.46663e-23	yes	--	WP_102991491.1 tetratricopeptide repeat protein [Laceyella sacchari]	-	-	-	-	-	GO:0005085//guanyl-nucleotide exchange factor activity;GO:0005515//protein binding	-
C1X05_02680	3.33333	11	1.81333	7.07	3	1.82	3	1.71	4	1.91	7	5.1	20	12.3	6	3.81	3	1.82	3	1.71	4	1.91	7	5.1	20	12.3	6	3.81	1.96307	0.00178435	0.00295289	yes	--	WP_102991494.1 MULTISPECIES: hypothetical protein [Laceyella]	-	-	-	-	-	-	-
C1X05_02685	0.333333	3.66667	0.236667	2.71667	1	0.71	0	0	0	0	2	1.7	9	6.45	0	0	1	0.71	0	0	0	0	2	1.7	9	6.45	0	0	3.52091	0.0139191	0.0208539	yes	--	WP_102991495.1 MULTISPECIES: hypothetical protein [Laceyella]	-	-	-	-	GO:0016021//integral component of membrane	-	GO:0019087//transformation of host cell by virus
C1X05_02690	6.66667	67.3333	1.32	15.5733	11	2.35	3	0.6	6	1.01	68	17.38	76	16.41	58	12.93	11	2.35	3	0.6	6	1.01	68	17.38	76	16.41	58	12.93	3.56047	9.21682e-26	4.56114e-25	yes	--	WP_102991496.1 glycosyl transferase [Laceyella sacchari]	-	-	-	-	-	-	-
C1X05_02695	26.6667	266	3.34667	40.5667	20	2.82	27	3.56	33	3.66	254	42.9	288	41.09	256	37.71	20	2.82	27	3.56	33	3.66	254	42.9	288	41.09	256	37.71	3.5995	9.50794e-70	1.27102e-68	yes	--	WP_102991497.1 MULTISPECIES: hypothetical protein [Laceyella]	-	-	-	-	-	GO:0016491//oxidoreductase activity	-
C1X05_02700	3	38	0.783333	11.9033	3	0.86	3	0.81	3	0.68	42	14.47	43	12.52	29	8.72	3	0.86	3	0.81	3	0.68	42	14.47	43	12.52	29	8.72	3.9256	6.70853e-19	2.6256e-18	yes	--	PRZ12348.1 tellurite resistance protein TehB [Laceyella sediminis]	-	-	-	-	GO:0005575//cellular_component;GO:0005737//cytoplasm	GO:0000179//rRNA (adenine-N6,N6-)-dimethyltransferase activity;GO:0003674//molecular_function;GO:0003824//catalytic activity;GO:0008168//methyltransferase activity;GO:0008170//N-methyltransferase activity;GO:0008171//O-methyltransferase activity;GO:0008649//rRNA methyltransferase activity;GO:0008689//3-demethylubiquinone-9 3-O-methyltransferase activity;GO:0008757//S-adenosylmethionine-dependent …	GO:0000154//rRNA modification;GO:0006082//organic acid metabolic process;GO:0006364//rRNA processing;GO:0006412//translation;GO:0006732//coenzyme metabolic process;GO:0006744//ubiquinone biosynthetic process;GO:0006766//vitamin metabolic process;GO:0006767//water-soluble vitamin metabolic process;GO:0006768//biotin metabolic process;GO:0006790//sulfur compound metabolic process;GO:0006807//nitrog…
C1X05_02705	45.3333	453.333	8.59667	104.467	45	9.5	37	7.32	54	8.97	515	130.33	493	105.38	352	77.69	45	9.5	37	7.32	54	8.97	515	130.33	493	105.38	352	77.69	3.60312	2.51527e-56	2.62404e-55	yes	glyG	PRZ12347.1 glycosyl transferase family 2 [Laceyella sediminis]	-	-	-	-	-	GO:0008375//acetylglucosaminyltransferase activity;GO:0016740//transferase activity	GO:0009058//biosynthetic process;GO:0009877//nodulation;GO:0042710//biofilm formation
C1X05_02710	645.333	2834.33	42.5733	223.123	635	46.1	671	45.63	630	35.99	2846	247.65	3181	233.81	2476	187.91	635	46.1	671	45.63	630	35.99	2846	247.65	3181	233.81	2476	187.91	2.38982	1.0749e-63	1.28157e-62	yes	valS	AUS07842.1 valine--tRNA ligase [Laceyella sacchari]	Genetic Information Processing	Translation	ko00970//Aminoacyl-tRNA biosynthesis	K01873	GO:0005575//cellular_component;GO:0005622//intracellular;GO:0005623//cell;GO:0005634//nucleus;GO:0005737//cytoplasm;GO:0009288//bacterial-type flagellum;GO:0044424//intracellular part;GO:0044464//cell part	GO:0000166//nucleotide binding;GO:0002161//aminoacyl-tRNA editing activity;GO:0003674//molecular_function;GO:0003824//catalytic activity;GO:0004812//aminoacyl-tRNA ligase activity;GO:0004814//arginine-tRNA ligase activity;GO:0004817//cysteine-tRNA ligase activity;GO:0004822//isoleucine-tRNA ligase activity;GO:0004823//leucine-tRNA ligase activity;GO:0004824//lysine-tRNA ligase activity;GO:0004825…	GO:0006082//organic acid metabolic process;GO:0006139//nucleobase-containing compound metabolic process;GO:0006355//regulation of transcription, DNA-templated;GO:0006399//tRNA metabolic process;GO:0006412//translation;GO:0006418//tRNA aminoacylation for protein translation;GO:0006420//arginyl-tRNA aminoacylation;GO:0006423//cysteinyl-tRNA aminoacylation;GO:0006428//isoleucyl-tRNA aminoacylation;G…
C1X05_02720	920	1823.33	49.6867	118.033	865	51.72	913	51.14	982	46.2	1748	125.27	1932	116.95	1790	111.88	865	51.72	913	51.14	982	46.2	1748	125.27	1932	116.95	1790	111.88	1.24826	1.26532e-28	6.8429e-28	yes	--	WP_102991502.1 ATP-binding protein [Laceyella sacchari]	-	-	-	-	-	-	-
C1X05_02725	470.333	898.333	133.907	308.023	423	133.52	482	142.53	506	125.67	925	349.97	960	306.81	810	267.29	423	133.52	482	142.53	506	125.67	925	349.97	960	306.81	810	267.29	1.20181	2.11857e-19	8.44148e-19	yes	--	WP_102991503.1 hypothetical protein [Laceyella sacchari]	-	-	-	-	-	-	-
C1X05_02730	1400.67	3968	76.1467	258.17	1338	80.37	1411	79.4	1453	68.67	3891	280.15	4463	271.43	3550	222.93	1338	80.37	1411	79.4	1453	68.67	3891	280.15	4463	271.43	3550	222.93	1.76147	2.21315e-43	1.79848e-42	yes	--	WP_102991504.1 DUF1156 domain-containing protein [Laceyella sacchari]	-	-	-	-	-	GO:0003677//DNA binding;GO:0008170//N-methyltransferase activity;GO:0009007//site-specific DNA-methyltransferase (adenine-specific) activity	GO:0006306//DNA methylation;GO:0032775//DNA methylation on adenine
C1X05_02735	2045.67	6773.67	91.1533	360.927	1991	97.86	2069	95.27	2077	80.33	6716	395.7	7439	370.22	6166	316.86	1991	97.86	2069	95.27	2077	80.33	6716	395.7	7439	370.22	6166	316.86	1.98534	9.42755e-54	9.42145e-53	yes	yqhH	WP_102991505.1 DEAD/DEAH box helicase family protein [Laceyella sacchari]	-	-	-	-	-	GO:0003677//DNA binding;GO:0004003//ATP-dependent DNA helicase activity;GO:0004386//helicase activity;GO:0005524//ATP binding;GO:0016787//hydrolase activity;GO:0070615//nucleosome-dependent ATPase activity	GO:0006268//DNA unwinding involved in DNA replication;GO:0006281//DNA repair;GO:0006310//DNA recombination;GO:0043571//maintenance of CRISPR repeat elements
C1X05_02765	403	130.667	81.1067	31.6367	383	85.63	369	77.29	457	80.4	126	33.77	141	31.92	125	29.22	383	85.63	369	77.29	457	80.4	126	33.77	141	31.92	125	29.22	-1.35822	6.0427e-20	2.46172e-19	yes	yunF	AUS07851.1 DUF72 domain-containing protein [Laceyella sacchari]	-	-	-	-	GO:0005634//nucleus	-	-
C1X05_02770	765	277.333	162.39	70.4133	736	172.96	736	162.03	823	152.18	252	70.99	290	69	290	71.25	736	172.96	736	162.03	823	152.18	252	70.99	290	69	290	71.25	-1.20554	5.95241e-22	2.63716e-21	yes	yunE	WP_102991510.1 sulfite exporter TauE/SafE family protein [Laceyella sacchari]	-	-	-	-	GO:0005575//cellular_component;GO:0005623//cell;GO:0005886//plasma membrane;GO:0016020//membrane;GO:0016021//integral component of membrane;GO:0031224//intrinsic component of membrane;GO:0044425//membrane part;GO:0044464//cell part;GO:0071944//cell periphery	-	-
C1X05_02810	57.3333	96.3333	38.68	79.9867	52	39.86	33	23.7	87	52.48	92	84.53	97	75.29	100	80.14	52	39.86	33	23.7	87	52.48	92	84.53	97	75.29	100	80.14	1.04817	4.0357e-05	7.84775e-05	yes	--	WP_102991518.1 MULTISPECIES: hypothetical protein [Laceyella]	-	-	-	-	-	-	-
C1X05_02825	1648.67	3364.33	304.593	756.91	1321	275.27	1412	275.65	2213	362.86	3043	760.09	3677	775.81	3373	734.83	1321	275.27	1412	275.65	2213	362.86	3043	760.09	3677	775.81	3373	734.83	1.31324	9.60379e-25	4.61221e-24	yes	yfcH	WP_102991520.1 TIGR01777 family protein [Laceyella sacchari]	-	-	-	-	-	GO:0003674//molecular_function;GO:0003824//catalytic activity;GO:0003978//UDP-glucose 4-epimerase activity;GO:0005488//binding;GO:0008460//dTDP-glucose 4,6-dehydratase activity;GO:0008712//ADP-glyceromanno-heptose 6-epimerase activity;GO:0016491//oxidoreductase activity;GO:0016757//transferase activity, transferring glycosyl groups;GO:0048037//cofactor binding;GO:0050662//coenzyme binding;GO:0051…	GO:0005975//carbohydrate metabolic process;GO:0006012//galactose metabolic process;GO:0009243//O antigen biosynthetic process;GO:0009244//lipopolysaccharide core region biosynthetic process;GO:0019305//dTDP-rhamnose biosynthetic process;GO:0055114//oxidation-reduction process
C1X05_02830	341.667	620.333	127.24	283	285	119.94	265	104.48	475	157.3	605	305.2	636	271.01	620	272.79	285	119.94	265	104.48	475	157.3	605	305.2	636	271.01	620	272.79	1.15325	1.72905e-13	5.41512e-13	yes	--	WP_102991521.1 GNAT family N-acetyltransferase [Laceyella sacchari]	-	-	-	-	-	GO:0004042//acetyl-CoA:L-glutamate N-acetyltransferase activity;GO:0008080//N-acetyltransferase activity;GO:0008999//ribosomal-protein-alanine N-acetyltransferase activity;GO:0035447//mycothiol synthase activity	GO:0006464//cellular protein modification process;GO:0006592//ornithine biosynthetic process;GO:0010125//mycothiol biosynthetic process;GO:0042254//ribosome biogenesis
C1X05_02835	2829	7783.67	546.587	1821.37	2173	471.11	2815	571.75	3499	596.9	6963	1809.52	8385	1840.64	8003	1813.96	2173	471.11	2815	571.75	3499	596.9	6963	1809.52	8385	1840.64	8003	1813.96	1.7365	2.45694e-48	2.18646e-47	yes	--	WP_102991522.1 MULTISPECIES: hypothetical protein [Laceyella]	-	-	-	-	GO:0009986//cell surface;GO:0010339//external side of cell wall	GO:0005515//protein binding	GO:0009297//pilus assembly;GO:0009405//pathogenesis
C1X05_02840	1401.67	5482	634.007	3016.64	1092	553.66	1400	664.97	1713	683.39	5581	3391.81	6047	3104.26	4818	2553.84	1092	553.66	1400	664.97	1713	683.39	5581	3391.81	6047	3104.26	4818	2553.84	2.25037	1.56777e-59	1.73523e-58	yes	srtD	WP_132220851.1 class D sortase [Laceyella sacchari]	-	-	-	-	-	GO:0004197//cysteine-type endopeptidase activity;GO:0005525//GTP binding	GO:0045184//establishment of protein localization
C1X05_02845	3290	12785	617.37	2919.99	2692	566.47	3078	606.78	4100	678.86	12962	3269.45	13812	2942.78	11581	2547.74	2692	566.47	3078	606.78	4100	678.86	12962	3269.45	13812	2942.78	11581	2547.74	2.24176	2.3677e-67	3.02127e-66	yes	--	WP_102991523.1 conjugal transfer protein [Laceyella sacchari]	-	-	-	-	-	-	-
C1X05_02850	133.333	400.333	87.0633	315.813	127	92.93	101	69.23	172	99.03	344	301.72	409	303.01	448	342.71	127	92.93	101	69.23	172	99.03	344	301.72	409	303.01	448	342.71	1.85893	3.33098e-29	1.84669e-28	yes	--	WP_102991524.1 hypothetical protein [Laceyella sacchari]	-	-	-	-	-	-	-
C1X05_02855	841	3212.33	363.277	1681.65	737	356.81	725	328.83	1061	404.19	3025	1755.49	3586	1757.85	3026	1531.61	737	356.81	725	328.83	1061	404.19	3025	1755.49	3586	1757.85	3026	1531.61	2.21074	6.53056e-75	9.3797e-74	yes	--	AUS07868.1 conjugal transfer protein [Laceyella sacchari]	-	-	-	-	-	-	-
C1X05_02860	3337	18651.7	230.337	1570.36	2649	206.25	2888	210.66	4474	274.1	17564	1639.24	20733	1634.48	17658	1437.36	2649	206.25	2888	210.66	4474	274.1	17564	1639.24	20733	1634.48	17658	1437.36	2.76928	4.29775e-89	7.71597e-88	yes	yddE	WP_102991525.1 hypothetical protein [Laceyella sacchari]	-	-	-	-	GO:0005575//cellular_component;GO:0005623//cell;GO:0044464//cell part;GO:0060187//cell pole	GO:0000166//nucleotide binding;GO:0003674//molecular_function;GO:0005488//binding;GO:0005524//ATP binding;GO:0008144//drug binding;GO:0017076//purine nucleotide binding;GO:0030554//adenyl nucleotide binding;GO:0032553//ribonucleotide binding;GO:0032555//purine ribonucleotide binding;GO:0032559//adenyl ribonucleotide binding;GO:0035639//purine ribonucleoside triphosphate binding;GO:0036094//small …	GO:0000746//conjugation;GO:0008150//biological_process;GO:0009291//unidirectional conjugation;GO:0009292//genetic transfer;GO:0009987//cellular process;GO:0015074//DNA integration;GO:0044764//multi-organism cellular process;GO:0051704//multi-organism process
C1X05_02865	1606.33	10034.7	186.74	1420.36	1256	164.38	1474	180.72	2089	215.12	9561	1499.9	11505	1524.56	9038	1236.63	1256	164.38	1474	180.72	2089	215.12	9561	1499.9	11505	1524.56	9038	1236.63	2.92716	2.65943e-98	5.51161e-97	yes	--	WP_102991526.1 MULTISPECIES: hypothetical protein [Laceyella]	-	-	-	-	GO:0005575//cellular_component;GO:0005623//cell;GO:0005886//plasma membrane;GO:0016020//membrane;GO:0044464//cell part;GO:0071944//cell periphery	GO:0015385//sodium:proton antiporter activity	GO:0006814//sodium ion transport;GO:0006818//hydrogen transport;GO:0008150//biological_process;GO:0009405//pathogenesis;GO:0030255//protein secretion by the type IV secretion system;GO:0044419//interspecies interaction between organisms;GO:0051704//multi-organism process
C1X05_02870	364	2167.67	109.543	796.797	317	107.43	286	90.8	489	130.4	2160	877.45	2311	792.99	2032	719.95	317	107.43	286	90.8	489	130.4	2160	877.45	2311	792.99	2032	719.95	2.86271	5.95978e-86	1.02815e-84	yes	--	WP_102991527.1 hypothetical protein [Laceyella sacchari]	-	-	-	-	-	-	-
C1X05_02875	405.333	1805	61.52	334.01	311	53.26	364	58.4	541	72.9	1632	335.01	1821	315.75	1962	351.27	311	53.26	364	58.4	541	72.9	1632	335.01	1821	315.75	1962	351.27	2.44076	1.74072e-73	2.44334e-72	yes	mepM	WP_102991528.1 peptidoglycan DD-metalloendopeptidase family protein [Laceyella sacchari]	-	-	-	-	-	GO:0004040//amidase activity;GO:0016757//transferase activity, transferring glycosyl groups	GO:0009253//peptidoglycan catabolic process
C1X05_02880	4521.33	18695	295.553	1491.55	3582	264.2	3900	269.48	6082	352.98	17655	1560.91	20425	1525.35	18005	1388.38	3582	264.2	3900	269.48	6082	352.98	17655	1560.91	20425	1525.35	18005	1388.38	2.33532	2.73472e-66	3.39149e-65	yes	--	WP_102991529.1 hypothetical protein [Laceyella sacchari]	-	-	-	-	-	GO:0000155//phosphorelay sensor kinase activity;GO:0000166//nucleotide binding;GO:0003677//DNA binding;GO:0003723//RNA binding;GO:0003724//RNA helicase activity;GO:0003924//GTPase activity;GO:0004176//ATP-dependent peptidase activity;GO:0004252//serine-type endopeptidase activity;GO:0004672//protein kinase activity;GO:0005524//ATP binding;GO:0005525//GTP binding;GO:0016787//hydrolase activity;GO:…	GO:0000160//phosphorelay signal transduction system;GO:0006109//regulation of carbohydrate metabolic process;GO:0006508//proteolysis;GO:0007186//G-protein coupled receptor signaling pathway
C1X05_02885	287	1242.67	156.957	831.943	251	155.4	197	114.27	413	201.2	1157	858.66	1324	830	1247	807.17	251	155.4	197	114.27	413	201.2	1157	858.66	1324	830	1247	807.17	2.40612	4.42347e-45	3.72198e-44	yes	--	WP_102991530.1 hypothetical protein [Laceyella sacchari]	-	-	-	-	-	-	-
C1X05_02890	126.333	329.667	68.4733	214.673	122	74.11	93	52.92	164	78.39	249	181.31	362	222.65	378	240.06	122	74.11	93	52.92	164	78.39	249	181.31	362	222.65	378	240.06	1.64853	7.18178e-19	2.80726e-18	yes	--	WP_102991531.1 MULTISPECIES: hypothetical protein [Laceyella]	-	-	-	-	-	GO:0005216//ion channel activity	GO:0039707//pore formation by virus in membrane of host cell
C1X05_02900	15.6667	33	2.54667	6.35667	12	2.17	18	3.05	17	2.42	21	4.55	40	7.33	38	7.19	12	2.17	18	3.05	17	2.42	21	4.55	40	7.33	38	7.19	1.31966	4.39668e-05	8.51754e-05	yes	bcsA	AUS07877.1 type III polyketide synthase [Laceyella sacchari]	-	-	-	-	GO:0005575//cellular_component;GO:0005622//intracellular;GO:0005623//cell;GO:0005737//cytoplasm;GO:0005886//plasma membrane;GO:0016020//membrane;GO:0032991//macromolecular complex;GO:0034081//polyketide synthase complex;GO:0044424//intracellular part;GO:0044444//cytoplasmic part;GO:0044464//cell part;GO:0071944//cell periphery	GO:0003674//molecular_function;GO:0003824//catalytic activity;GO:0004315//3-oxoacyl-[acyl-carrier-protein] synthase activity;GO:0016210//naringenin-chalcone synthase activity;GO:0016740//transferase activity;GO:0016746//transferase activity, transferring acyl groups;GO:0016747//transferase activity, transferring acyl groups other than amino-acyl groups	GO:0006082//organic acid metabolic process;GO:0006629//lipid metabolic process;GO:0006631//fatty acid metabolic process;GO:0006633//fatty acid biosynthetic process;GO:0006725//cellular aromatic compound metabolic process;GO:0008150//biological_process;GO:0008152//metabolic process;GO:0008610//lipid biosynthetic process;GO:0009058//biosynthetic process;GO:0009273//peptidoglycan-based cell wall bio…
C1X05_02915	2752.67	9808.67	311.437	1346.63	2285	290.77	2382	283.97	3591	359.57	8684	1324.62	10545	1358.68	10197	1356.6	2285	290.77	2382	283.97	3591	359.57	8684	1324.62	10545	1358.68	10197	1356.6	2.11235	1.42211e-67	1.83744e-66	yes	chiD	WP_102991536.1 chitinase [Laceyella sacchari]	Metabolism;Metabolism	Global and overview maps;Carbohydrate metabolism	ko01100//Metabolic pathways;ko00520//Amino sugar and nucleotide sugar metabolism	K01183;K01183	GO:0005575//cellular_component;GO:0005576//extracellular region	GO:0003674//molecular_function;GO:0003824//catalytic activity;GO:0003993//acid phosphatase activity;GO:0004553//hydrolase activity, hydrolyzing O-glycosyl compounds;GO:0004568//chitinase activity;GO:0005488//binding;GO:0005515//protein binding;GO:0008061//chitin binding;GO:0008144//drug binding;GO:0016787//hydrolase activity;GO:0016798//hydrolase activity, acting on glycosyl bonds;GO:0030246//car…	GO:0000272//polysaccharide catabolic process;GO:0005975//carbohydrate metabolic process;GO:0005976//polysaccharide metabolic process;GO:0006022//aminoglycan metabolic process;GO:0006026//aminoglycan catabolic process;GO:0006030//chitin metabolic process;GO:0006032//chitin catabolic process;GO:0006040//amino sugar metabolic process;GO:0006807//nitrogen compound metabolic process;GO:0008150//biolog…
C1X05_02920	882.333	339.667	106.043	49.5733	752	101.3	790	99.7	1105	117.13	331	53.45	367	50.06	321	45.21	752	101.3	790	99.7	1105	117.13	331	53.45	367	50.06	321	45.21	-1.09702	6.36251e-17	2.31419e-16	yes	glnT	WP_102991537.1 alanine:cation symporter family protein [Laceyella tengchongensis]	-	-	-	-	GO:0016020//membrane	GO:0005416//cation:amino acid symporter activity;GO:0015655//alanine:sodium symporter activity	GO:0006814//sodium ion transport;GO:0006865//amino acid transport;GO:0032328//alanine transport
C1X05_02975	21556.3	1663.12	2237.26	207.647	19272.2	2227.91	20447.8	2214.48	24948.8	2269.4	1506.78	208.79	1769.63	207.13	1712.94	207.02	19272.2	2227.91	20447.8	2214.48	24948.8	2269.4	1506.78	208.79	1769.63	207.13	1712.94	207.02	-3.42953	4.40195e-210	3.88377e-208	yes	npr	WP_102991546.1 peptidase M4 family protein [Laceyella sacchari]	-	-	-	-	GO:0005575//cellular_component;GO:0005576//extracellular region	GO:0003674//molecular_function;GO:0003824//catalytic activity;GO:0004175//endopeptidase activity;GO:0004222//metalloendopeptidase activity;GO:0005488//binding;GO:0008233//peptidase activity;GO:0008237//metallopeptidase activity;GO:0008374//O-acyltransferase activity;GO:0016787//hydrolase activity;GO:0043167//ion binding;GO:0043169//cation binding;GO:0046872//metal ion binding;GO:0070011//peptidas…	GO:0006508//proteolysis;GO:0006629//lipid metabolic process;GO:0006807//nitrogen compound metabolic process;GO:0008150//biological_process;GO:0008152//metabolic process;GO:0009405//pathogenesis;GO:0019538//protein metabolic process;GO:0043170//macromolecule metabolic process;GO:0044238//primary metabolic process;GO:0044419//interspecies interaction between organisms;GO:0051704//multi-organism pro…
C1X05_02980	228.733	94.2167	19.5933	9.76	197.76	18.89	221.19	19.8	267.25	20.09	95.22	10.9	108.37	10.48	79.06	7.9	197.76	18.89	221.19	19.8	267.25	20.09	95.22	10.9	108.37	10.48	79.06	7.9	-1.00541	9.57477e-09	2.39214e-08	yes	npr	WP_102991547.1 peptidase M4 family protein [Laceyella sacchari]	-	-	-	-	GO:0005575//cellular_component;GO:0005576//extracellular region	GO:0003674//molecular_function;GO:0003824//catalytic activity;GO:0004175//endopeptidase activity;GO:0004222//metalloendopeptidase activity;GO:0005488//binding;GO:0008233//peptidase activity;GO:0008237//metallopeptidase activity;GO:0008374//O-acyltransferase activity;GO:0016787//hydrolase activity;GO:0043167//ion binding;GO:0043169//cation binding;GO:0046872//metal ion binding;GO:0070011//peptidas…	GO:0006508//proteolysis;GO:0006629//lipid metabolic process;GO:0006807//nitrogen compound metabolic process;GO:0008150//biological_process;GO:0008152//metabolic process;GO:0009405//pathogenesis;GO:0019538//protein metabolic process;GO:0043170//macromolecule metabolic process;GO:0044238//primary metabolic process;GO:0044419//interspecies interaction between organisms;GO:0051704//multi-organism pro…
C1X05_03005	181	35.3333	82.54	19.0267	177	89.74	156	74.1	210	83.78	21	12.76	44	22.59	41	21.73	177	89.74	156	74.1	210	83.78	21	12.76	44	22.59	41	21.73	-2.11707	2.98102e-21	1.27499e-20	yes	--	WP_102991551.1 hypothetical protein [Laceyella sacchari]	-	-	-	-	-	-	-
C1X05_03030	223.667	9.66667	36.6533	1.86667	214	38.71	229	38.8	228	32.45	6	1.3	9	1.65	14	2.65	214	38.71	229	38.8	228	32.45	6	1.3	9	1.65	14	2.65	-4.29541	4.91751e-60	5.50191e-59	yes	lytH	WP_102991554.1 M23 family metallopeptidase [Laceyella sacchari]	-	-	-	-	-	GO:0003674//molecular_function;GO:0003824//catalytic activity;GO:0005488//binding;GO:0008233//peptidase activity;GO:0008237//metallopeptidase activity;GO:0016757//transferase activity, transferring glycosyl groups;GO:0016787//hydrolase activity;GO:0043167//ion binding;GO:0043169//cation binding;GO:0046872//metal ion binding;GO:0070011//peptidase activity, acting on L-amino acid peptides	GO:0006508//proteolysis;GO:0006807//nitrogen compound metabolic process;GO:0007049//cell cycle;GO:0008150//biological_process;GO:0008152//metabolic process;GO:0009253//peptidoglycan catabolic process;GO:0009653//anatomical structure morphogenesis;GO:0009987//cellular process;GO:0016043//cellular component organization;GO:0019538//protein metabolic process;GO:0030154//cell differentiation;GO:00304…
C1X05_03035	18166.7	31	3306.83	6.54667	20115	4022.4	16261	3046.3	18124	2851.78	12	2.88	26	5.26	55	11.5	20115	4022.4	16261	3046.3	18124	2851.78	12	2.88	26	5.26	55	11.5	-8.98047	1.42051e-186	1.02012e-184	yes	yfiY	WP_102991555.1 iron-siderophore ABC transporter substrate-binding protein [Laceyella sacchari]	-	-	-	-	GO:0005575//cellular_component;GO:0005622//intracellular;GO:0005623//cell;GO:0005737//cytoplasm;GO:0005886//plasma membrane;GO:0016020//membrane;GO:0030288//outer membrane-bounded periplasmic space;GO:0030313//cell envelope;GO:0031975//envelope;GO:0042597//periplasmic space;GO:0044424//intracellular part;GO:0044464//cell part;GO:0071944//cell periphery	GO:0016491//oxidoreductase activity	GO:0006810//transport;GO:0006811//ion transport;GO:0008150//biological_process;GO:0042592//homeostatic process;GO:0048878//chemical homeostasis;GO:0050801//ion homeostasis;GO:0051179//localization;GO:0051234//establishment of localization;GO:0055065//metal ion homeostasis;GO:0055072//iron ion homeostasis;GO:0055076//transition metal ion homeostasis;GO:0055080//cation homeostasis;GO:0055114//oxida…
C1X05_03040	247	5	45.66	1.08	218	44.85	242	46.64	281	45.49	2	0.49	7	1.46	6	1.29	218	44.85	242	46.64	281	45.49	2	0.49	7	1.46	6	1.29	-5.40183	7.72834e-83	1.29001e-81	yes	yfiZ	KPC69358.1 iron ABC transporter [Thermoactinomyces vulgaris]	-	-	-	-	GO:0005575//cellular_component;GO:0005623//cell;GO:0005886//plasma membrane;GO:0016020//membrane;GO:0016021//integral component of membrane;GO:0031224//intrinsic component of membrane;GO:0044425//membrane part;GO:0044464//cell part;GO:0045263//proton-transporting ATP synthase complex, coupling factor F(o);GO:0071944//cell periphery	GO:0003674//molecular_function;GO:0005215//transporter activity;GO:0015078//hydrogen ion transmembrane transporter activity;GO:0022857//transmembrane transporter activity	GO:0006810//transport;GO:0006811//ion transport;GO:0008150//biological_process;GO:0015986//ATP synthesis coupled proton transport;GO:0042592//homeostatic process;GO:0048878//chemical homeostasis;GO:0050801//ion homeostasis;GO:0051179//localization;GO:0051234//establishment of localization;GO:0055065//metal ion homeostasis;GO:0055072//iron ion homeostasis;GO:0055076//transition metal ion homeostas…
C1X05_03045	649.667	18.6667	107.093	3.64667	525	96.31	706	121.33	718	103.64	13	2.86	28	5.2	15	2.88	525	96.31	706	121.33	718	103.64	13	2.86	28	5.2	15	2.88	-4.87615	2.78882e-111	6.67588e-110	yes	yfhA	WP_102991556.1 iron ABC transporter permease [Laceyella sacchari]	-	-	-	-	GO:0005575//cellular_component;GO:0005623//cell;GO:0005886//plasma membrane;GO:0016020//membrane;GO:0016021//integral component of membrane;GO:0031224//intrinsic component of membrane;GO:0044425//membrane part;GO:0044464//cell part;GO:0071944//cell periphery	GO:0003674//molecular_function;GO:0005215//transporter activity;GO:0022857//transmembrane transporter activity	GO:0006810//transport;GO:0006811//ion transport;GO:0008150//biological_process;GO:0042592//homeostatic process;GO:0048878//chemical homeostasis;GO:0050801//ion homeostasis;GO:0051179//localization;GO:0051234//establishment of localization;GO:0055065//metal ion homeostasis;GO:0055072//iron ion homeostasis;GO:0055076//transition metal ion homeostasis;GO:0055080//cation homeostasis;GO:0065007//biolo…
C1X05_03050	7385.67	1830.67	1380.75	409.533	6957	1445.05	6835	1330.02	8365	1367.17	1533	381.68	1869	393.07	2090	453.85	6957	1445.05	6835	1330.02	8365	1367.17	1533	381.68	1869	393.07	2090	453.85	-1.7534	2.31207e-52	2.2242e-51	yes	lipA	WP_102991557.1 lipoyl synthase [Laceyella sacchari]	Metabolism;Metabolism	Global and overview maps;Metabolism of cofactors and vitamins	ko01100//Metabolic pathways;ko00785//Lipoic acid metabolism	K03644;K03644	GO:0005575//cellular_component;GO:0005622//intracellular;GO:0005623//cell;GO:0005737//cytoplasm;GO:0044424//intracellular part;GO:0044464//cell part	GO:0003674//molecular_function;GO:0003824//catalytic activity;GO:0004076//biotin synthase activity;GO:0005488//binding;GO:0008478//pyridoxal kinase activity;GO:0016740//transferase activity;GO:0016763//transferase activity, transferring pentosyl groups;GO:0016782//transferase activity, transferring sulfur-containing groups;GO:0016783//sulfurtransferase activity;GO:0016992//lipoate synthase activi…	GO:0006082//organic acid metabolic process;GO:0006400//tRNA modification;GO:0006464//cellular protein modification process;GO:0006629//lipid metabolic process;GO:0006631//fatty acid metabolic process;GO:0006633//fatty acid biosynthetic process;GO:0006732//coenzyme metabolic process;GO:0006790//sulfur compound metabolic process;GO:0006807//nitrogen compound metabolic process;GO:0008150//biological…
C1X05_03055	39.3333	70.3333	9.73667	21.3133	25	7.03	38	10.01	55	12.17	61	20.56	78	22.21	72	21.17	25	7.03	38	10.01	55	12.17	61	20.56	78	22.21	72	21.17	1.13026	1.4963e-06	3.26082e-06	yes	--	PRZ13938.1 sporulation lipoprotein YhcN/YlaJ [Laceyella sediminis]	-	-	-	-	GO:0005575//cellular_component;GO:0005623//cell;GO:0005886//plasma membrane;GO:0016020//membrane;GO:0044464//cell part;GO:0071944//cell periphery	GO:0003674//molecular_function	GO:0030436//asexual sporulation
C1X05_03075	16	92	4.55333	30.8467	20	6.13	17	4.88	11	2.65	105	38.59	86	26.7	85	27.25	20	6.13	17	4.88	11	2.65	105	38.59	86	26.7	85	27.25	2.76012	4.94592e-21	2.09506e-20	yes	--	PRZ13934.1 DNA-binding transcriptional MerR regulator [Laceyella sediminis]	-	-	-	-	GO:0019031//viral envelope	GO:0003677//DNA binding;GO:0003700//transcription factor activity, sequence-specific DNA binding;GO:0005524//ATP binding;GO:0016987//sigma factor activity	GO:0006260//DNA replication;GO:0006352//DNA-templated transcription, initiation;GO:0006355//regulation of transcription, DNA-templated;GO:0007059//chromosome segregation;GO:0019064//fusion of virus membrane with host plasma membrane;GO:0030261//chromosome condensation;GO:0055114//oxidation-reduction process
C1X05_03095	2158.67	831.333	488.19	225.74	1712	430.61	2415	569.06	2349	464.9	746	224.92	887	225.89	861	226.41	1712	430.61	2415	569.06	2349	464.9	746	224.92	887	225.89	861	226.41	-1.11278	1.0168e-18	3.9595e-18	yes	yutF	WP_102991561.1 TIGR01457 family HAD-type hydrolase [Laceyella sacchari]	Metabolism;Metabolism	Global and overview maps;Xenobiotics biodegradation and metabolism	ko01120//Microbial metabolism in diverse environments;ko00627//Aminobenzoate degradation	K01101;K01101	-	GO:0003674//molecular_function;GO:0003824//catalytic activity;GO:0005488//binding;GO:0008962//phosphatidylglycerophosphatase activity;GO:0008967//phosphoglycolate phosphatase activity;GO:0016787//hydrolase activity;GO:0016827//hydrolase activity, acting on acid carbon-phosphorus bonds;GO:0018784//(S)-2-haloacid dehalogenase activity;GO:0043167//ion binding;GO:0043169//cation binding;GO:0046872//m…	GO:0006805//xenobiotic metabolic process;GO:0008152//metabolic process;GO:0009636//response to toxic substance;GO:0009853//photorespiration;GO:0015671//oxygen transport;GO:0019635//2-aminoethylphosphonate catabolic process;GO:0019636//phosphonoacetate metabolic process;GO:0019700//organic phosphonate catabolic process;GO:0043094//cellular metabolic compound salvage
C1X05_03120	87	29.3333	41.98	16.9967	99	52.68	68	33.9	94	39.36	30	19.14	24	12.93	34	18.92	99	52.68	68	33.9	94	39.36	30	19.14	24	12.93	34	18.92	-1.30445	6.42357e-07	1.43427e-06	yes	--	WP_102991564.1 cupin [Laceyella sacchari]	-	-	-	-	-	-	GO:0006355//regulation of transcription, DNA-templated
C1X05_03135	1195.33	2779.33	127.817	353.65	1240	145.97	1143	126.05	1203	111.43	2553	360.24	2897	345.29	2888	355.42	1240	145.97	1143	126.05	1203	111.43	2553	360.24	2897	345.29	2888	355.42	1.46825	7.28676e-35	4.7173e-34	yes	dppE	WP_102991567.1 peptide ABC transporter substrate-binding protein [Laceyella sacchari]	Environmental Information Processing;Cellular Processes	Membrane transport;Cellular community - prokaryotes	ko02010//ABC transporters;ko02024//Quorum sensing	K15580;K15580	GO:0030288//outer membrane-bounded periplasmic space;GO:0031362//anchored component of external side of plasma membrane;GO:0055052//ATP-binding cassette (ABC) transporter complex, substrate-binding subunit-containing	GO:0015413//nickel-transporting ATPase activity;GO:0016151//nickel cation binding	GO:0015675//nickel cation transport
C1X05_03140	2710.33	6336.67	295.68	815.77	3211	381.47	2562	285.14	2358	220.43	6128	872.66	6470	778.26	6412	796.39	3211	381.47	2562	285.14	2358	220.43	6128	872.66	6470	778.26	6412	796.39	1.46413	2.92328e-18	1.12277e-17	yes	dppE	WP_102991568.1 peptide ABC transporter substrate-binding protein [Laceyella sacchari]	Environmental Information Processing;Cellular Processes	Membrane transport;Cellular community - prokaryotes	ko02010//ABC transporters;ko02024//Quorum sensing	K15580;K15580	GO:0030288//outer membrane-bounded periplasmic space;GO:0031362//anchored component of external side of plasma membrane;GO:0055052//ATP-binding cassette (ABC) transporter complex, substrate-binding subunit-containing	GO:0015413//nickel-transporting ATPase activity;GO:0016151//nickel cation binding	GO:0015675//nickel cation transport
C1X05_03190	179	350.333	25.1433	58.3233	190	29.41	162	23.49	185	22.53	291	53.99	392	61.43	368	59.55	190	29.41	162	23.49	185	22.53	291	53.99	392	61.43	368	59.55	1.2139	5.71275e-15	1.91126e-14	yes	capB	AUS07928.1 poly-gamma-glutamate synthase PgsB [Laceyella sacchari]	-	-	-	-	GO:0005575//cellular_component;GO:0005622//intracellular;GO:0005623//cell;GO:0005737//cytoplasm;GO:0016020//membrane;GO:0044424//intracellular part;GO:0044464//cell part	GO:0000166//nucleotide binding;GO:0003674//molecular_function;GO:0003824//catalytic activity;GO:0004326//tetrahydrofolylpolyglutamate synthase activity;GO:0005488//binding;GO:0005524//ATP binding;GO:0008144//drug binding;GO:0008763//UDP-N-acetylmuramate-L-alanine ligase activity;GO:0008764//UDP-N-acetylmuramoylalanine-D-glutamate ligase activity;GO:0008841//dihydrofolate synthase activity;GO:0016…	GO:0000270//peptidoglycan metabolic process;GO:0000271//polysaccharide biosynthetic process;GO:0005975//carbohydrate metabolic process;GO:0005976//polysaccharide metabolic process;GO:0006022//aminoglycan metabolic process;GO:0006023//aminoglycan biosynthetic process;GO:0006024//glycosaminoglycan biosynthetic process;GO:0006082//organic acid metabolic process;GO:0006575//cellular modified amino ac…
C1X05_03195	32	97.3333	11.9967	43.4667	29	12.13	29	11.36	38	12.5	68	34.08	116	49.11	108	47.21	29	12.13	29	11.36	38	12.5	68	34.08	116	49.11	108	47.21	1.85728	2.91458e-15	9.83631e-15	yes	capC	AUS07929.1 poly-gamma-glutamate biosynthesis protein PgsC [Laceyella sacchari]	-	-	-	-	GO:0005575//cellular_component;GO:0016020//membrane	GO:0016881//acid-amino acid ligase activity	GO:0000271//polysaccharide biosynthetic process;GO:0005975//carbohydrate metabolic process;GO:0005976//polysaccharide metabolic process;GO:0008150//biological_process;GO:0008152//metabolic process;GO:0009058//biosynthetic process;GO:0009059//macromolecule biosynthetic process;GO:0009987//cellular process;GO:0016043//cellular component organization;GO:0016051//carbohydrate biosynthetic process;GO:…
C1X05_03200	178	424	26.72	75.2667	180	29.72	180	27.84	174	22.6	355	70.26	504	84.25	413	71.29	180	29.72	180	27.84	174	22.6	355	70.26	504	84.25	413	71.29	1.49409	3.05151e-21	1.30333e-20	yes	capA	WP_102991576.1 CapA family protein [Laceyella sacchari]	-	-	-	-	-	GO:0016787//hydrolase activity	-
C1X05_03205	387.667	2204.33	40.4633	274.86	398	45.93	347	37.51	418	37.95	2037	281.76	2431	284.04	2145	258.78	398	45.93	347	37.51	418	37.95	2037	281.76	2431	284.04	2145	258.78	2.76401	1.35347e-109	3.19048e-108	yes	capD	AUS07931.1 gamma-glutamyltransferase [Laceyella sacchari]	Metabolism;Metabolism;Metabolism;Metabolism	Global and overview maps;Metabolism of other amino acids;Metabolism of other amino acids;Metabolism of other amino acids	ko01100//Metabolic pathways;ko00480//Glutathione metabolism;ko00430//Taurine and hypotaurine metabolism;ko00460//Cyanoamino acid metabolism	K00681;K00681;K00681;K00681	-	GO:0003840//gamma-glutamyltransferase activity;GO:0016787//hydrolase activity	GO:0006750//glutathione biosynthetic process
C1X05_03210	295.333	1464	82.6733	490.387	299	93.01	243	70.81	344	84.2	1244	463.85	1605	505.51	1543	501.8	299	93.01	243	70.81	344	84.2	1244	463.85	1605	505.51	1543	501.8	2.56843	1.19311e-84	2.03553e-83	yes	--	WP_102991578.1 hypothetical protein [Laceyella sacchari]	-	-	-	-	-	-	GO:0042981//regulation of apoptotic process
C1X05_03235	14.6667	34.3333	3.71333	10.4233	11	3.15	13	3.49	20	4.5	19	6.52	40	11.59	44	13.16	11	3.15	13	3.49	20	4.5	19	6.52	40	11.59	44	13.16	1.48903	2.42647e-05	4.81861e-05	yes	--	WP_102991582.1 hypothetical protein [Laceyella sacchari]	-	-	-	-	GO:0005576//extracellular region;GO:0005577//fibrinogen complex;GO:0005886//plasma membrane;GO:0016021//integral component of membrane;GO:0016272//prefoldin complex;GO:0017119//Golgi transport complex;GO:0019028//viral capsid;GO:0019031//viral envelope;GO:0031511//Mis6-Sim4 complex;GO:0031514//motile cilium;GO:0042729//DASH complex;GO:0072686//mitotic spindle	GO:0003674//molecular_function;GO:0003677//DNA binding;GO:0003700//transcription factor activity, sequence-specific DNA binding;GO:0003824//catalytic activity;GO:0004003//ATP-dependent DNA helicase activity;GO:0004521//endoribonuclease activity;GO:0005102//receptor binding;GO:0005198//structural molecule activity;GO:0005515//protein binding;GO:0005524//ATP binding;GO:0008017//microtubule binding;…	GO:0000724//double-strand break repair via homologous recombination;GO:0006260//DNA replication;GO:0006355//regulation of transcription, DNA-templated;GO:0006402//mRNA catabolic process;GO:0006457//protein folding;GO:0006886//intracellular protein transport;GO:0006891//intra-Golgi vesicle-mediated transport;GO:0007059//chromosome segregation;GO:0008150//biological_process;GO:0008608//attachment o…
C1X05_03250	2356.33	794.333	345.27	139.14	2300	373.04	2226	338.23	2543	324.54	712	138.42	814	133.68	857	145.32	2300	373.04	2226	338.23	2543	324.54	712	138.42	814	133.68	857	145.32	-1.31119	4.21157e-31	2.46781e-30	yes	yumB	AUS07938.1 FAD-dependent oxidoreductase [Laceyella sacchari]	Metabolism	Energy metabolism	ko00190//Oxidative phosphorylation	K03885	-	GO:0003674//molecular_function;GO:0003824//catalytic activity;GO:0003955//NAD(P)H dehydrogenase (quinone) activity;GO:0004148//dihydrolipoyl dehydrogenase activity;GO:0016491//oxidoreductase activity;GO:0016651//oxidoreductase activity, acting on NAD(P)H;GO:0016655//oxidoreductase activity, acting on NAD(P)H, quinone or similar compound as acceptor;GO:0050451//CoA-disulfide reductase activity	GO:0006091//generation of precursor metabolites and energy;GO:0006096//glycolytic process;GO:0008150//biological_process;GO:0008152//metabolic process;GO:0009060//aerobic respiration;GO:0009116//nucleoside metabolic process;GO:0009987//cellular process;GO:0015980//energy derivation by oxidation of organic compounds;GO:0019646//aerobic electron transport chain;GO:0022900//electron transport chain;…
C1X05_03260	92.6667	36.3333	61.3933	28.7367	92	68.09	70	48.54	116	67.55	25	22.18	40	29.98	44	34.05	92	68.09	70	48.54	116	67.55	25	22.18	40	29.98	44	34.05	-1.09519	6.44038e-06	1.34106e-05	yes	--	WP_029072037.1 MULTISPECIES: hypothetical protein [Thermoactinomycetaceae]	-	-	-	-	-	-	-
C1X05_03275	36	196.333	25.0067	167.033	20	15.7	42	30.9	46	28.42	187	176.02	191	151.86	211	173.22	20	15.7	42	30.9	46	28.42	187	176.02	191	151.86	211	173.22	2.73975	5.96958e-35	3.88085e-34	yes	--	WP_102991588.1 MULTISPECIES: hypothetical protein [Laceyella]	-	-	-	-	GO:0015934//large ribosomal subunit	GO:0003677//DNA binding;GO:0003735//structural constituent of ribosome;GO:0003899//DNA-directed RNA polymerase activity;GO:0008270//zinc ion binding;GO:0016151//nickel cation binding;GO:0061630//ubiquitin protein ligase activity	GO:0006351//transcription, DNA-templated;GO:0006412//translation;GO:0051604//protein maturation
C1X05_03290	460.667	170.667	254.253	110.873	498	302.51	414	235.6	470	224.65	118	85.92	176	108.25	218	138.45	498	302.51	414	235.6	470	224.65	118	85.92	176	108.25	218	138.45	-1.19735	2.35842e-10	6.36052e-10	yes	--	WP_102991589.1 MULTISPECIES: hypothetical protein [Laceyella]	-	-	-	-	GO:0005737//cytoplasm;GO:0005783//endoplasmic reticulum	GO:0003999//adenine phosphoribosyltransferase activity;GO:0004656//procollagen-proline 4-dioxygenase activity;GO:0016702//oxidoreductase activity, acting on single donors with incorporation of molecular oxygen, incorporation of two atoms of oxygen	GO:0006166//purine ribonucleoside salvage;GO:0055114//oxidation-reduction process
C1X05_03300	41.6667	76.6667	6.27333	13.92	51	8.51	24	3.75	50	6.56	80	16	73	12.33	77	13.43	51	8.51	24	3.75	50	6.56	80	16	73	12.33	77	13.43	1.14986	1.85693e-05	3.71626e-05	yes	glxK	WP_102991591.1 glycerate kinase [Laceyella sacchari]	Metabolism;Metabolism;Metabolism;Metabolism;Metabolism;Metabolism	Global and overview maps;Global and overview maps;Global and overview maps;Amino acid metabolism;Carbohydrate metabolism;Lipid metabolism	ko01100//Metabolic pathways;ko01110//Biosynthesis of secondary metabolites;ko01120//Microbial metabolism in diverse environments;ko00260//Glycine, serine and threonine metabolism;ko00630//Glyoxylate and dicarboxylate metabolism;ko00561//Glycerolipid metabolism	K00865;K00865;K00865;K00865;K00865;K00865	-	GO:0008887//glycerate kinase activity	GO:0031388//organic acid phosphorylation
C1X05_03325	40	14.3333	12.62	5.38667	38	13.44	30	9.94	52	14.48	7	2.97	11	3.94	25	9.25	38	13.44	30	9.94	52	14.48	7	2.97	11	3.94	25	9.25	-1.22825	0.00115007	0.00195347	yes	cwlK	WP_102991596.1 M15 family metallopeptidase [Laceyella sacchari]	-	-	-	-	GO:0005575//cellular_component;GO:0005623//cell;GO:0005886//plasma membrane;GO:0016020//membrane;GO:0044464//cell part;GO:0071944//cell periphery	GO:0003674//molecular_function;GO:0003723//RNA binding;GO:0003824//catalytic activity;GO:0008233//peptidase activity;GO:0016787//hydrolase activity	GO:0006508//proteolysis;GO:0008150//biological_process;GO:0009987//cellular process;GO:0016043//cellular component organization;GO:0045229//external encapsulating structure organization;GO:0071554//cell wall organization or biogenesis;GO:0071555//cell wall organization;GO:0071840//cellular component organization or biogenesis
C1X05_03330	3394.33	9847.67	136.003	477.01	2889	129.27	3267	136.95	4027	141.79	9463	507.56	10780	488.41	9300	435.06	2889	129.27	3267	136.95	4027	141.79	9463	507.56	10780	488.41	9300	435.06	1.81038	1.75171e-58	1.89799e-57	yes	polC	WP_102991597.1 PolC-type DNA polymerase III [Laceyella sacchari]	Genetic Information Processing;Genetic Information Processing;Genetic Information Processing	Replication and repair;Replication and repair;Replication and repair	ko03430//Mismatch repair;ko03440//Homologous recombination;ko03030//DNA replication	K03763;K03763;K03763	GO:0005575//cellular_component;GO:0005622//intracellular;GO:0005623//cell;GO:0005737//cytoplasm;GO:0009360//DNA polymerase III complex;GO:0044424//intracellular part;GO:0044464//cell part	GO:0003674//molecular_function;GO:0003676//nucleic acid binding;GO:0003677//DNA binding;GO:0003688//DNA replication origin binding;GO:0003824//catalytic activity;GO:0003887//DNA-directed DNA polymerase activity;GO:0004518//nuclease activity;GO:0004527//exonuclease activity;GO:0005488//binding;GO:0005524//ATP binding;GO:0008026//ATP-dependent helicase activity;GO:0008408//3'-5' exonuclease activit…	GO:0006139//nucleobase-containing compound metabolic process;GO:0006259//DNA metabolic process;GO:0006260//DNA replication;GO:0006270//DNA replication initiation;GO:0006275//regulation of DNA replication;GO:0006364//rRNA processing;GO:0006725//cellular aromatic compound metabolic process;GO:0006807//nitrogen compound metabolic process;GO:0008150//biological_process;GO:0008152//metabolic process;G…
C1X05_03335	158	49	68.4667	25.5733	155	74.48	143	64.37	176	66.55	46	26.5	33	16.06	68	34.16	155	74.48	143	64.37	176	66.55	46	26.5	33	16.06	68	34.16	-1.42076	2.70879e-09	7.00566e-09	yes	--	WP_102991598.1 MULTISPECIES: hypothetical protein [Laceyella]	-	-	-	-	GO:0005783//endoplasmic reticulum;GO:0005887//integral component of plasma membrane;GO:0016020//membrane	GO:0051119//sugar transmembrane transporter activity	GO:0006106//fumarate metabolic process;GO:0008643//carbohydrate transport
C1X05_03355	9229.67	23372	927.25	2833.14	8211	922.7	8115	854.31	11363	1004.74	20674	2784.8	25383	2888.09	24059	2826.53	8211	922.7	8115	854.31	11363	1004.74	20674	2784.8	25383	2888.09	24059	2826.53	1.61137	1.53188e-48	1.37513e-47	yes	--	WP_102991601.1 cell wall-binding repeat-containing protein [Laceyella sacchari]	-	-	-	-	-	GO:0008236//serine-type peptidase activity	GO:0006508//proteolysis
C1X05_03360	15641.7	2846	2514.48	547.283	14977	2671.4	14511	2424.77	17437	2447.27	2455	524.89	2957	534.03	3126	582.93	14977	2671.4	14511	2424.77	17437	2447.27	2455	524.89	2957	534.03	3126	582.93	-2.1999	1.32471e-86	2.32426e-85	yes	yhcR	WP_102991602.1 endonuclease [Laceyella sacchari]	Metabolism;Metabolism;Metabolism;Metabolism;Metabolism	Global and overview maps;Global and overview maps;Nucleotide metabolism;Nucleotide metabolism;Metabolism of cofactors and vitamins	ko01100//Metabolic pathways;ko01110//Biosynthesis of secondary metabolites;ko00230//Purine metabolism;ko00240//Pyrimidine metabolism;ko00760//Nicotinate and nicotinamide metabolism	K08693;K08693;K08693;K08693;K08693	-	GO:0000166//nucleotide binding;GO:0003674//molecular_function;GO:0003824//catalytic activity;GO:0004518//nuclease activity;GO:0004519//endonuclease activity;GO:0005488//binding;GO:0016787//hydrolase activity;GO:0016788//hydrolase activity, acting on ester bonds;GO:0036094//small molecule binding;GO:0043167//ion binding;GO:0043169//cation binding;GO:0046872//metal ion binding;GO:0097159//organic c…	GO:0006139//nucleobase-containing compound metabolic process;GO:0006725//cellular aromatic compound metabolic process;GO:0006753//nucleoside phosphate metabolic process;GO:0006793//phosphorus metabolic process;GO:0006796//phosphate-containing compound metabolic process;GO:0006807//nitrogen compound metabolic process;GO:0008150//biological_process;GO:0008152//metabolic process;GO:0009056//cataboli…
C1X05_03370	10558.3	19463	2297.69	5055.51	10961	2643.38	8820	1992.68	11894	2257.01	16732	4836.82	21791	5320.94	19866	5008.76	10961	2643.38	8820	1992.68	11894	2257.01	16732	4836.82	21791	5320.94	19866	5008.76	1.13767	4.92493e-20	2.017e-19	yes	yidC1	WP_102991604.1 membrane protein insertase YidC [Laceyella sacchari]	Cellular Processes;Genetic Information Processing;Environmental Information Processing	Cellular community - prokaryotes;Folding, sorting and degradation;Membrane transport	ko02024//Quorum sensing;ko03060//Protein export;ko03070//Bacterial secretion system	K03217;K03217;K03217	GO:0005575//cellular_component;GO:0005623//cell;GO:0005886//plasma membrane;GO:0016020//membrane;GO:0016021//integral component of membrane;GO:0031224//intrinsic component of membrane;GO:0044425//membrane part;GO:0044464//cell part;GO:0071944//cell periphery	GO:0003674//molecular_function;GO:0005215//transporter activity;GO:0008565//protein transporter activity;GO:0032977//membrane insertase activity	GO:0006810//transport;GO:0008104//protein localization;GO:0008150//biological_process;GO:0009653//anatomical structure morphogenesis;GO:0009987//cellular process;GO:0015031//protein transport;GO:0015833//peptide transport;GO:0030154//cell differentiation;GO:0030435//sporulation resulting in formation of a cellular spore;GO:0032502//developmental process;GO:0033036//macromolecule localization;GO:0…
C1X05_03375	8	2.33333	4.77333	1.63333	8	5.37	5	3.14	11	5.81	1	0.8	5	3.4	1	0.7	8	5.37	5	3.14	11	5.81	1	0.8	5	3.4	1	0.7	-1.54718	0.0296428	0.0425555	yes	--	AUS07959.1 hypothetical protein C1X05_03375 [Laceyella sacchari]	-	-	-	-	-	-	-
C1X05_03380	39090.3	10980.7	839.783	285.337	31489	755.72	39930	897.76	45852	865.87	10532	302.98	11702	284.36	10708	268.67	31489	755.72	39930	897.76	45852	865.87	10532	302.98	11702	284.36	10708	268.67	-1.55735	1.16135e-42	9.1955e-42	yes	ppsA	WP_102991606.1 type I polyketide synthase [Laceyella sacchari]	Metabolism;Metabolism;Metabolism	Global and overview maps;Global and overview maps;Metabolism of terpenoids and polyketides	ko01100//Metabolic pathways;ko01110//Biosynthesis of secondary metabolites;ko01059//Biosynthesis of enediyne antibiotics	K15314;K15314;K15314	-	GO:0000036//ACP phosphopantetheine attachment site binding involved in fatty acid biosynthetic process;GO:0000287//magnesium ion binding;GO:0003985//acetyl-CoA C-acetyltransferase activity;GO:0004314//[acyl-carrier-protein] S-malonyltransferase activity;GO:0004316//3-oxoacyl-[acyl-carrier-protein] reductase (NADPH) activity;GO:0004757//sepiapterin reductase activity;GO:0008667//2,3-dihydro-2,3-di…	GO:0000272//polysaccharide catabolic process;GO:0006631//fatty acid metabolic process;GO:0006633//fatty acid biosynthetic process;GO:0006729//tetrahydrobiopterin biosynthetic process;GO:0055114//oxidation-reduction process
C1X05_03395	302.333	86.6667	144.377	48.84	328	173.12	247	122.13	332	137.88	57	36.06	89	47.56	114	62.9	328	173.12	247	122.13	332	137.88	57	36.06	89	47.56	114	62.9	-1.5637	3.12307e-13	9.65368e-13	yes	glbN	AUS07963.1 group 1 truncated hemoglobin [Laceyella sacchari]	-	-	-	-	GO:0005575//cellular_component;GO:0005622//intracellular;GO:0005623//cell;GO:0005737//cytoplasm;GO:0005829//cytosol;GO:0044424//intracellular part;GO:0044444//cytoplasmic part;GO:0044464//cell part	GO:0003674//molecular_function;GO:0003824//catalytic activity;GO:0004553//hydrolase activity, hydrolyzing O-glycosyl compounds;GO:0005344//oxygen transporter activity;GO:0005488//binding;GO:0008144//drug binding;GO:0008941//nitric oxide dioxygenase activity;GO:0016491//oxidoreductase activity;GO:0016705//oxidoreductase activity, acting on paired donors, with incorporation or reduction of molecula…	GO:0001505//regulation of neurotransmitter levels;GO:0006807//nitrogen compound metabolic process;GO:0006810//transport;GO:0008150//biological_process;GO:0008152//metabolic process;GO:0009056//catabolic process;GO:0009605//response to external stimulus;GO:0009607//response to biotic stimulus;GO:0009636//response to toxic substance;GO:0009987//cellular process;GO:0015669//gas transport;GO:0015671/…
C1X05_03415	93	498.667	34.1167	221.437	81	33.22	85	32.66	113	36.47	469	230.57	489	203.06	538	230.68	81	33.22	85	32.66	113	36.47	469	230.57	489	203.06	538	230.68	2.69835	7.3979e-67	9.32437e-66	yes	--	WP_102991613.1 carboxypeptidase regulatory-like domain-containing protein [Laceyella sacchari]	-	-	-	-	GO:0045203//integral component of cell outer membrane	GO:0003824//catalytic activity;GO:0008199//ferric iron binding;GO:0015563//uptake transmembrane transporter activity	GO:0006725//cellular aromatic compound metabolic process;GO:0055114//oxidation-reduction process;GO:0071702//organic substance transport
C1X05_03420	766.333	2322.33	338.427	1236.36	647	320.47	686	318.32	966	376.49	1860	1104.32	2439	1223.18	2668	1381.57	647	320.47	686	318.32	966	376.49	1860	1104.32	2439	1223.18	2668	1381.57	1.86918	9.23275e-50	8.53615e-49	yes	--	WP_102991614.1 carboxypeptidase regulatory-like domain-containing protein [Laceyella sacchari]	-	-	-	-	GO:0045203//integral component of cell outer membrane	GO:0003824//catalytic activity;GO:0008199//ferric iron binding;GO:0015563//uptake transmembrane transporter activity;GO:0018578//protocatechuate 3,4-dioxygenase activity	GO:0006725//cellular aromatic compound metabolic process;GO:0046278//3,4-dihydroxybenzoate metabolic process;GO:0055114//oxidation-reduction process;GO:0071702//organic substance transport
C1X05_03425	190	18633	33.7133	4100.67	108	22.08	155	29.68	307	49.38	15352	3761.65	18534	3836.02	22013	4704.35	108	22.08	155	29.68	307	49.38	15352	3761.65	18534	3836.02	22013	4704.35	6.9264	3.4607e-152	1.42488e-150	yes	blaSE	AUS07969.1 serine protease [Laceyella sacchari]	Cellular Processes	Cellular community - prokaryotes	ko02024//Quorum sensing	K01318	GO:0005575//cellular_component;GO:0005576//extracellular region	GO:0003674//molecular_function;GO:0003824//catalytic activity;GO:0004175//endopeptidase activity;GO:0004252//serine-type endopeptidase activity;GO:0008233//peptidase activity;GO:0008236//serine-type peptidase activity;GO:0008239//dipeptidyl-peptidase activity;GO:0016787//hydrolase activity;GO:0017171//serine hydrolase activity;GO:0070009//serine-type aminopeptidase activity;GO:0070011//peptidase …	GO:0006508//proteolysis;GO:0006807//nitrogen compound metabolic process;GO:0008150//biological_process;GO:0008152//metabolic process;GO:0019538//protein metabolic process;GO:0043170//macromolecule metabolic process;GO:0044238//primary metabolic process;GO:0071704//organic substance metabolic process;GO:1901564//organonitrogen compound metabolic process
C1X05_03435	164	601.333	38.16	169.777	135	35.19	155	37.85	202	41.44	580	181.24	640	168.93	584	159.16	135	35.19	155	37.85	202	41.44	580	181.24	640	168.93	584	159.16	2.15351	1.22816e-51	1.16694e-50	yes	ykuT	PRZ13863.1 small conductance mechanosensitive channel [Laceyella sediminis]	-	-	-	-	GO:0005575//cellular_component;GO:0005623//cell;GO:0005886//plasma membrane;GO:0005887//integral component of plasma membrane;GO:0016020//membrane;GO:0016021//integral component of membrane;GO:0031224//intrinsic component of membrane;GO:0044425//membrane part;GO:0044464//cell part;GO:0071944//cell periphery	GO:0003674//molecular_function;GO:0005215//transporter activity;GO:0005488//binding;GO:0005515//protein binding;GO:0008381//mechanically-gated ion channel activity;GO:0015267//channel activity;GO:0022803//passive transmembrane transporter activity;GO:0022836//gated channel activity;GO:0022857//transmembrane transporter activity;GO:0033286//ectoine-transporting ATPase activity;GO:0033288//hydroxye…	GO:0006810//transport;GO:0006811//ion transport;GO:0006950//response to stress;GO:0006970//response to osmotic stress;GO:0008150//biological_process;GO:0009628//response to abiotic stimulus;GO:0009987//cellular process;GO:0033308//hydroxyectoine transport;GO:0033554//cellular response to stress;GO:0050896//response to stimulus;GO:0051179//localization;GO:0051234//establishment of localization;GO:…
C1X05_03440	309	65	44.7233	11.15	285	45.76	303	45.58	339	42.83	45	8.66	74	12.03	76	12.76	285	45.76	303	45.58	339	42.83	45	8.66	74	12.03	76	12.76	-2.00398	1.29076e-28	6.96831e-28	yes	yfkF	AUS07971.1 MFS transporter [Laceyella sacchari]	-	-	-	-	GO:0005887//integral component of plasma membrane;GO:0016012//sarcoglycan complex;GO:0016021//integral component of membrane	GO:0015098//molybdate ion transmembrane transporter activity;GO:0015238//drug transmembrane transporter activity;GO:0015295//solute:proton symporter activity;GO:0015297//antiporter activity;GO:0015535//fucose:proton symporter activity;GO:0015542//sugar efflux transmembrane transporter activity;GO:0022857//transmembrane transporter activity;GO:0042910//xenobiotic transporter activity;GO:0051119//s…	GO:0006810//transport;GO:0008643//carbohydrate transport;GO:0015689//molybdate ion transport;GO:0015756//fucose transport;GO:0015893//drug transport;GO:0042908//xenobiotic transport;GO:0055085//transmembrane transport
C1X05_03445	2340.67	6415.67	239.833	791.85	1847	210.87	2555	273.27	2620	235.36	5914	809.33	6693	773.68	6640	792.54	1847	210.87	2555	273.27	2620	235.36	5914	809.33	6693	773.68	6640	792.54	1.72319	9.43019e-46	8.04432e-45	yes	yfeW	WP_102991618.1 serine hydrolase [Laceyella sacchari]	Metabolism	Glycan biosynthesis and metabolism	ko00550//Peptidoglycan biosynthesis	K21469	-	GO:0008233//peptidase activity;GO:0009002//serine-type D-Ala-D-Ala carboxypeptidase activity	GO:0006508//proteolysis
C1X05_03460	135.667	335.667	25.4233	74.7867	105	21.81	164	31.91	138	22.55	251	62.49	335	70.45	421	91.42	105	21.81	164	31.91	138	22.55	251	62.49	335	70.45	421	91.42	1.55663	5.02391e-15	1.68629e-14	yes	PYRAB01190	WP_102991621.1 MBL fold metallo-hydrolase [Laceyella sacchari]	-	-	-	-	-	GO:0016891//endoribonuclease activity, producing 5'-phosphomonoesters	GO:0042779//tRNA 3'-trailer cleavage
C1X05_03465	1864	4392.33	148.963	424.14	1631	145.46	1754	146.55	2207	154.88	4273	456.79	4953	447.25	3951	368.38	1631	145.46	1754	146.55	2207	154.88	4273	456.79	4953	447.25	3951	368.38	1.50958	2.05601e-36	1.37423e-35	yes	recQ	WP_102991622.1 DNA helicase RecQ [Laceyella sacchari]	Genetic Information Processing	Folding, sorting and degradation	ko03018//RNA degradation	K03654	GO:0005575//cellular_component;GO:0005622//intracellular;GO:0005623//cell;GO:0005694//chromosome;GO:0005737//cytoplasm;GO:0009295//nucleoid;GO:0009380//excinuclease repair complex;GO:0043226//organelle;GO:0043228//non-membrane-bounded organelle;GO:0043229//intracellular organelle;GO:0043232//intracellular non-membrane-bounded organelle;GO:0043590//bacterial nucleoid;GO:0044424//intracellular part…	GO:0000166//nucleotide binding;GO:0003674//molecular_function;GO:0003676//nucleic acid binding;GO:0003677//DNA binding;GO:0003678//DNA helicase activity;GO:0003824//catalytic activity;GO:0004003//ATP-dependent DNA helicase activity;GO:0004386//helicase activity;GO:0005488//binding;GO:0005524//ATP binding;GO:0008026//ATP-dependent helicase activity;GO:0008094//DNA-dependent ATPase activity;GO:0008…	GO:0006139//nucleobase-containing compound metabolic process;GO:0006259//DNA metabolic process;GO:0006260//DNA replication;GO:0006268//DNA unwinding involved in DNA replication;GO:0006281//DNA repair;GO:0006289//nucleotide-excision repair;GO:0006310//DNA recombination;GO:0006725//cellular aromatic compound metabolic process;GO:0006807//nitrogen compound metabolic process;GO:0006950//response to s…
C1X05_03475	1577	6227.33	303.39	1449.51	1233	265.53	1607	324.21	1891	320.43	5791	1494.88	6860	1495.81	6031	1357.84	1233	265.53	1607	324.21	1891	320.43	5791	1494.88	6860	1495.81	6031	1357.84	2.25632	1.61331e-77	2.46629e-76	yes	--	WP_102991624.1 hypothetical protein [Laceyella sacchari]	-	-	-	-	-	-	-
C1X05_03480	690	69.3333	208.497	25.03	574	193.51	695	219.5	801	212.48	52	21.01	81	27.65	75	26.43	574	193.51	695	219.5	801	212.48	52	21.01	81	27.65	75	26.43	-3.05829	1.5877e-78	2.45141e-77	yes	kstR2	AUS07979.1 TetR/AcrR family transcriptional regulator [Laceyella sacchari]	-	-	-	-	-	GO:0003677//DNA binding;GO:0003700//transcription factor activity, sequence-specific DNA binding	GO:0006355//regulation of transcription, DNA-templated;GO:0019285//glycine betaine biosynthetic process from choline;GO:0045892//negative regulation of transcription, DNA-templated
C1X05_03485	727	61	131.047	13.47	558	112.99	710	134.68	913	145.47	67	16.26	61	12.51	55	11.64	558	112.99	710	134.68	913	145.47	67	16.26	61	12.51	55	11.64	-3.28226	3.80377e-75	5.51458e-74	yes	paaA	WP_102991626.1 1,2-phenylacetyl-CoA epoxidase subunit A [Laceyella sacchari]	Metabolism;Metabolism;Metabolism	Global and overview maps;Global and overview maps;Amino acid metabolism	ko01100//Metabolic pathways;ko01120//Microbial metabolism in diverse environments;ko00360//Phenylalanine metabolism	K02609;K02609;K02609	GO:0005575//cellular_component;GO:0005622//intracellular;GO:0005623//cell;GO:0005737//cytoplasm;GO:0005829//cytosol;GO:0044424//intracellular part;GO:0044444//cytoplasmic part;GO:0044464//cell part	GO:0003674//molecular_function;GO:0003824//catalytic activity;GO:0004497//monooxygenase activity;GO:0016491//oxidoreductase activity;GO:0016705//oxidoreductase activity, acting on paired donors, with incorporation or reduction of molecular oxygen;GO:0016709//oxidoreductase activity, acting on paired donors, with incorporation or reduction of molecular oxygen, NAD(P)H as one donor, and incorporati…	GO:0006082//organic acid metabolic process;GO:0006725//cellular aromatic compound metabolic process;GO:0006805//xenobiotic metabolic process;GO:0008150//biological_process;GO:0008152//metabolic process;GO:0009056//catabolic process;GO:0009404//toxin metabolic process;GO:0009407//toxin catabolic process;GO:0009410//response to xenobiotic stimulus;GO:0009636//response to toxic substance;GO:0009850/…
C1X05_03490	142	15.3333	63.42	8.20667	134	66.89	116	54.24	176	69.13	11	6.58	14	7.08	21	10.96	134	66.89	116	54.24	176	69.13	11	6.58	14	7.08	21	10.96	-2.95007	5.96174e-31	3.48672e-30	yes	--	AUS07981.1 phenylacetic acid degradation protein [Laceyella sacchari]	Metabolism;Metabolism;Metabolism	Global and overview maps;Global and overview maps;Amino acid metabolism	ko01100//Metabolic pathways;ko01120//Microbial metabolism in diverse environments;ko00360//Phenylalanine metabolism	K02610;K02610;K02610	-	-	GO:0010124//phenylacetate catabolic process
C1X05_03495	973.667	41.6667	210.48	10.8967	750	181.55	1002	227.23	1169	222.66	38	11.03	44	10.78	43	10.88	750	181.55	1002	227.23	1169	222.66	38	11.03	44	10.78	43	10.88	-4.27172	4.30003e-128	1.27678e-126	yes	--	WP_102991627.1 phenylacetate-CoA oxygenase subunit PaaC [Laceyella sacchari]	Metabolism;Metabolism;Metabolism	Global and overview maps;Global and overview maps;Amino acid metabolism	ko01100//Metabolic pathways;ko01120//Microbial metabolism in diverse environments;ko00360//Phenylalanine metabolism	K02611;K02611;K02611	-	GO:0045300//acyl-[acyl-carrier-protein] desaturase activity	GO:0006631//fatty acid metabolic process;GO:0010124//phenylacetate catabolic process;GO:0055114//oxidation-reduction process
C1X05_03500	287.333	10.3333	106.673	4.57	237	99.09	244	95.58	381	125.35	5	2.51	12	5.08	14	6.12	237	99.09	244	95.58	381	125.35	5	2.51	12	5.08	14	6.12	-4.54486	3.06876e-65	3.71621e-64	yes	paaD	WP_102991628.1 phenylacetate-CoA oxygenase subunit PaaJ [Laceyella sacchari]	Metabolism;Metabolism;Metabolism	Global and overview maps;Global and overview maps;Amino acid metabolism	ko01100//Metabolic pathways;ko01120//Microbial metabolism in diverse environments;ko00360//Phenylalanine metabolism	K02612;K02612;K02612	-	GO:0003674//molecular_function;GO:0008270//zinc ion binding	GO:0010124//phenylacetate catabolic process;GO:0016226//iron-sulfur cluster assembly
C1X05_03505	1305.67	50.3333	174.157	8.25	1039	155.95	1183	166.34	1695	200.18	56	10.08	49	7.45	46	7.22	1039	155.95	1183	166.34	1695	200.18	56	10.08	49	7.45	46	7.22	-4.39985	1.0697e-133	3.40538e-132	yes	TT_C0602	AUS07984.1 phenylacetate--CoA ligase [Laceyella sacchari]	Metabolism;Metabolism;Metabolism;Cellular Processes	Global and overview maps;Global and overview maps;Amino acid metabolism;Cellular community - prokaryotes	ko01100//Metabolic pathways;ko01120//Microbial metabolism in diverse environments;ko00360//Phenylalanine metabolism;ko05111//Biofilm formation - Vibrio cholerae	K01912;K01912;K01912;K01912	-	GO:0000166//nucleotide binding;GO:0003674//molecular_function;GO:0003824//catalytic activity;GO:0005488//binding;GO:0005524//ATP binding;GO:0008144//drug binding;GO:0008756//o-succinylbenzoate-CoA ligase activity;GO:0016405//CoA-ligase activity;GO:0016874//ligase activity;GO:0016877//ligase activity, forming carbon-sulfur bonds;GO:0016878//acid-thiol ligase activity;GO:0017076//purine nucleotide …	GO:0006082//organic acid metabolic process;GO:0006725//cellular aromatic compound metabolic process;GO:0006805//xenobiotic metabolic process;GO:0008150//biological_process;GO:0008152//metabolic process;GO:0008218//bioluminescence;GO:0009056//catabolic process;GO:0009234//menaquinone biosynthetic process;GO:0009404//toxin metabolic process;GO:0009407//toxin catabolic process;GO:0009410//response t…
C1X05_03510	97	5	53.94	3.34667	76	47.05	108	62.64	107	52.13	5	3.71	7	4.39	3	1.94	76	47.05	108	62.64	107	52.13	5	3.71	7	4.39	3	1.94	-4.01056	1.69976e-33	1.06468e-32	yes	--	AUS07985.1 EthD family reductase [Laceyella sacchari]	-	-	-	-	GO:0005576//extracellular region	GO:0016491//oxidoreductase activity	-
C1X05_03515	1260.33	57.6667	267.243	14.8967	1100	260.4	1181	261.92	1500	279.41	63	17.88	52	12.46	58	14.35	1100	260.4	1181	261.92	1500	279.41	63	17.88	52	12.46	58	14.35	-4.16509	2.45199e-152	1.02321e-150	yes	paaH	WP_102993762.1 3-hydroxybutyryl-CoA dehydrogenase [Laceyella sacchari]	Metabolism;Metabolism;Metabolism;Metabolism;Metabolism;Metabolism	Global and overview maps;Global and overview maps;Global and overview maps;Amino acid metabolism;Carbohydrate metabolism;Xenobiotics biodegradation and metabolism	ko01100//Metabolic pathways;ko01120//Microbial metabolism in diverse environments;ko01200//Carbon metabolism;ko00360//Phenylalanine metabolism;ko00650//Butanoate metabolism;ko00362//Benzoate degradation	K00074;K00074;K00074;K00074;K00074;K00074	GO:0016507//mitochondrial fatty acid beta-oxidation multienzyme complex	GO:0003674//molecular_function;GO:0003824//catalytic activity;GO:0003857//3-hydroxyacyl-CoA dehydrogenase activity;GO:0004165//dodecenoyl-CoA delta-isomerase activity;GO:0004300//enoyl-CoA hydratase activity;GO:0008691//3-hydroxybutyryl-CoA dehydrogenase activity;GO:0008692//3-hydroxybutyryl-CoA epimerase activity;GO:0016491//oxidoreductase activity;GO:0016614//oxidoreductase activity, acting on …	GO:0006082//organic acid metabolic process;GO:0006629//lipid metabolic process;GO:0006631//fatty acid metabolic process;GO:0006635//fatty acid beta-oxidation;GO:0006725//cellular aromatic compound metabolic process;GO:0006805//xenobiotic metabolic process;GO:0008150//biological_process;GO:0008152//metabolic process;GO:0009056//catabolic process;GO:0009062//fatty acid catabolic process;GO:0009404/…
C1X05_03520	434.333	14	99.8867	3.88667	378	97.36	384	92.66	541	109.64	13	4.01	18	4.69	11	2.96	378	97.36	384	92.66	541	109.64	13	4.01	18	4.69	11	2.96	-4.68369	1.17617e-97	2.40531e-96	yes	mmgB	WP_102991630.1 3-hydroxybutyryl-CoA dehydrogenase [Laceyella sacchari]	Metabolism;Metabolism;Metabolism;Metabolism;Metabolism;Metabolism	Global and overview maps;Global and overview maps;Global and overview maps;Amino acid metabolism;Carbohydrate metabolism;Xenobiotics biodegradation and metabolism	ko01100//Metabolic pathways;ko01120//Microbial metabolism in diverse environments;ko01200//Carbon metabolism;ko00360//Phenylalanine metabolism;ko00650//Butanoate metabolism;ko00362//Benzoate degradation	K00074;K00074;K00074;K00074;K00074;K00074	GO:0016507//mitochondrial fatty acid beta-oxidation multienzyme complex	GO:0003857//3-hydroxyacyl-CoA dehydrogenase activity;GO:0004165//dodecenoyl-CoA delta-isomerase activity;GO:0004300//enoyl-CoA hydratase activity;GO:0008692//3-hydroxybutyryl-CoA epimerase activity;GO:0016491//oxidoreductase activity;GO:0016616//oxidoreductase activity, acting on the CH-OH group of donors, NAD or NADP as acceptor;GO:0070403//NAD+ binding	GO:0006631//fatty acid metabolic process;GO:0006635//fatty acid beta-oxidation;GO:0009062//fatty acid catabolic process;GO:0055114//oxidation-reduction process
C1X05_03525	1697.67	69	242.44	11.8933	1408	224.97	1630	243.99	2055	258.36	63	12.07	85	13.75	59	9.86	1408	224.97	1630	243.99	2055	258.36	63	12.07	85	13.75	59	9.86	-4.3494	3.1715e-173	1.81363e-171	yes	paaJ	WP_102991631.1 acetyl-CoA C-acyltransferase [Laceyella sacchari]	Metabolism;Metabolism;Metabolism	Global and overview maps;Global and overview maps;Amino acid metabolism	ko01100//Metabolic pathways;ko01120//Microbial metabolism in diverse environments;ko00360//Phenylalanine metabolism	K02615;K02615;K02615	-	GO:0003985//acetyl-CoA C-acetyltransferase activity;GO:0003988//acetyl-CoA C-acyltransferase activity;GO:0016747//transferase activity, transferring acyl groups other than amino-acyl groups;GO:0033817//beta-ketoacyl-acyl-carrier-protein synthase II activity	GO:0006631//fatty acid metabolic process;GO:0006633//fatty acid biosynthetic process;GO:0009062//fatty acid catabolic process
C1X05_03530	2174	147	250.28	20.5033	1895	244.04	1964	236.95	2663	269.85	136	20.99	128	16.69	177	23.83	1895	244.04	1964	236.95	2663	269.85	136	20.99	128	16.69	177	23.83	-3.60961	2.75855e-133	8.60444e-132	yes	dhaS	WP_102991632.1 aldehyde dehydrogenase [Laceyella sacchari]	Metabolism;Metabolism	Global and overview maps;Amino acid metabolism	ko01100//Metabolic pathways;ko00260//Glycine, serine and threonine metabolism	K00130;K00130	-	GO:0003842//1-pyrroline-5-carboxylate dehydrogenase activity;GO:0004491//methylmalonate-semialdehyde dehydrogenase (acylating) activity;GO:0004777//succinate-semialdehyde dehydrogenase (NAD+) activity;GO:0008802//betaine-aldehyde dehydrogenase activity;GO:0009013//succinate-semialdehyde dehydrogenase [NAD(P)+] activity;GO:0016491//oxidoreductase activity;GO:0016620//oxidoreductase activity, actin…	GO:0006527//arginine catabolic process;GO:0006562//proline catabolic process;GO:0006574//valine catabolic process;GO:0006578//amino-acid betaine biosynthetic process;GO:0009450//gamma-aminobutyric acid catabolic process;GO:0010124//phenylacetate catabolic process;GO:0055114//oxidation-reduction process
C1X05_03535	433.333	40.3333	190.07	21.2967	322	158.27	457	210.44	521	201.5	33	19.44	48	23.89	40	20.56	322	158.27	457	210.44	521	201.5	33	19.44	48	23.89	40	20.56	-3.15783	1.12863e-56	1.18545e-55	yes	--	WP_102991633.1 thioesterase family protein [Laceyella sacchari]	-	-	-	-	-	-	-
C1X05_03560	3473.33	24540	710.977	6011.02	2903	660.51	3711	791.02	3806	681.4	20419	5568.93	25469	5867.43	27732	6596.69	2903	660.51	3711	791.02	3806	681.4	20419	5568.93	25469	5867.43	27732	6596.69	3.07973	1.90597e-128	5.71422e-127	yes	Mbur_2034	WP_102991634.1 HAD family hydrolase [Laceyella sacchari]	-	-	-	-	-	GO:0003824//catalytic activity;GO:0004647//phosphoserine phosphatase activity;GO:0005388//calcium-transporting ATPase activity;GO:0008967//phosphoglycolate phosphatase activity;GO:0015434//cadmium-transporting ATPase activity;GO:0016787//hydrolase activity;GO:0016791//phosphatase activity;GO:0019143//3-deoxy-manno-octulosonate-8-phosphatase activity;GO:0042625//ATPase coupled ion transmembrane tr…	GO:0005986//sucrose biosynthetic process;GO:0005992//trehalose biosynthetic process;GO:0006545//glycine biosynthetic process;GO:0006564//L-serine biosynthetic process;GO:0006816//calcium ion transport;GO:0008152//metabolic process;GO:0009103//lipopolysaccharide biosynthetic process;GO:0015691//cadmium ion transport;GO:0030001//metal ion transport
C1X05_03565	48.6667	83.3333	14.6933	30.0667	38	12.81	52	16.42	56	14.85	61	24.65	96	32.77	93	32.78	38	12.81	52	16.42	56	14.85	61	24.65	96	32.77	93	32.78	1.033	2.25968e-06	4.85588e-06	yes	udg	AUS07991.1 uracil-DNA glycosylase [Laceyella sacchari]	Genetic Information Processing	Replication and repair	ko03410//Base excision repair	K21929	-	GO:0003674//molecular_function;GO:0003824//catalytic activity;GO:0004844//uracil DNA N-glycosylase activity;GO:0005488//binding;GO:0016787//hydrolase activity;GO:0016798//hydrolase activity, acting on glycosyl bonds;GO:0016799//hydrolase activity, hydrolyzing N-glycosyl compounds;GO:0019104//DNA N-glycosylase activity;GO:0043167//ion binding;GO:0043169//cation binding;GO:0046872//metal ion bindin…	GO:0006139//nucleobase-containing compound metabolic process;GO:0006259//DNA metabolic process;GO:0006281//DNA repair;GO:0006725//cellular aromatic compound metabolic process;GO:0006807//nitrogen compound metabolic process;GO:0006950//response to stress;GO:0006974//cellular response to DNA damage stimulus;GO:0008150//biological_process;GO:0008152//metabolic process;GO:0009987//cellular process;GO…
C1X05_03585	1588	3212.33	302.18	732.407	1513	320.47	1393	276.41	1858	309.66	2721	690.84	3597	771.42	3319	734.96	1513	320.47	1393	276.41	1858	309.66	2721	690.84	3597	771.42	3319	734.96	1.27724	1.44026e-30	8.34434e-30	yes	coaA	WP_102991638.1 type I pantothenate kinase [Laceyella sacchari]	Metabolism;Metabolism	Global and overview maps;Metabolism of cofactors and vitamins	ko01100//Metabolic pathways;ko00770//Pantothenate and CoA biosynthesis	K00867;K00867	GO:0005575//cellular_component;GO:0005622//intracellular;GO:0005623//cell;GO:0005737//cytoplasm;GO:0005829//cytosol;GO:0044424//intracellular part;GO:0044444//cytoplasmic part;GO:0044464//cell part	GO:0000166//nucleotide binding;GO:0003674//molecular_function;GO:0003824//catalytic activity;GO:0004140//dephospho-CoA kinase activity;GO:0004594//pantothenate kinase activity;GO:0004849//uridine kinase activity;GO:0005488//binding;GO:0005524//ATP binding;GO:0008144//drug binding;GO:0016301//kinase activity;GO:0016740//transferase activity;GO:0016772//transferase activity, transferring phosphorus…	GO:0006139//nucleobase-containing compound metabolic process;GO:0006163//purine nucleotide metabolic process;GO:0006164//purine nucleotide biosynthetic process;GO:0006725//cellular aromatic compound metabolic process;GO:0006732//coenzyme metabolic process;GO:0006753//nucleoside phosphate metabolic process;GO:0006793//phosphorus metabolic process;GO:0006796//phosphate-containing compound metabolic…
C1X05_03610	3138.67	23973.3	283.59	2641.62	2377	241.79	2987	284.65	4052	324.33	23381	2850.91	26266	2705.28	22273	2368.68	2377	241.79	2987	284.65	4052	324.33	23381	2850.91	26266	2705.28	22273	2368.68	3.21955	3.69541e-115	9.27758e-114	yes	prkA	AUS08000.1 protein prkA [Laceyella sacchari]	-	-	-	-	-	GO:0003674//molecular_function;GO:0003824//catalytic activity;GO:0004672//protein kinase activity;GO:0005524//ATP binding;GO:0008134//transcription factor binding;GO:0016301//kinase activity;GO:0016740//transferase activity;GO:0016772//transferase activity, transferring phosphorus-containing groups;GO:0016773//phosphotransferase activity, alcohol group as acceptor	GO:0006355//regulation of transcription, DNA-templated;GO:0006464//cellular protein modification process;GO:0006468//protein phosphorylation;GO:0006793//phosphorus metabolic process;GO:0006796//phosphate-containing compound metabolic process;GO:0006807//nitrogen compound metabolic process;GO:0006950//response to stress;GO:0006995//cellular response to nitrogen starvation;GO:0007154//cell communic…
C1X05_03615	1556.67	14644.3	231.73	2670.44	1149	193.68	1365	215.55	2156	285.96	13845	2797.39	15903	2714.18	14185	2499.75	1149	193.68	1365	215.55	2156	285.96	13845	2797.39	15903	2714.18	14185	2499.75	3.52656	2.63769e-116	6.84469e-115	yes	BH1031	WP_102991643.1 sporulation protein YhbH [Laceyella sacchari]	-	-	-	-	-	GO:0003674//molecular_function	GO:0030436//asexual sporulation
C1X05_03625	0.333333	8	0.0633333	2.08333	0	0	0	0	1	0.19	8	2.3	9	2.19	7	1.76	0	0	0	0	1	0.19	8	2.3	9	2.19	7	1.76	5.03978	1.44411e-07	3.37834e-07	yes	yvgN	WP_102993763.1 aldo/keto reductase [Laceyella sacchari]	Metabolism;Metabolism;Metabolism	Global and overview maps;Carbohydrate metabolism;Carbohydrate metabolism	ko01100//Metabolic pathways;ko00620//Pyruvate metabolism;ko00640//Propanoate metabolism	K23257;K23257;K23257	-	GO:0047834//D-threo-aldose 1-dehydrogenase activity	GO:0051302//regulation of cell division
C1X05_03630	54.6667	134.667	14.8967	44.7567	62	18.92	28	8	74	17.77	144	52.67	134	41.4	126	40.2	62	18.92	28	8	74	17.77	144	52.67	134	41.4	126	40.2	1.58711	4.14587e-09	1.06156e-08	yes	--	AUS08003.1 hypothetical protein C1X05_03630 [Laceyella sacchari]	-	-	-	-	GO:0030117//membrane coat	GO:0005198//structural molecule activity;GO:0048001//erythrose-4-phosphate dehydrogenase activity	GO:0006886//intracellular protein transport;GO:0008615//pyridoxine biosynthetic process;GO:0016192//vesicle-mediated transport
C1X05_03675	602	208.333	69.8533	28.8267	616	79.17	521	62.73	669	67.66	175	26.96	224	29.15	226	30.37	616	79.17	521	62.73	669	67.66	175	26.96	224	29.15	226	30.37	-1.27692	1.484e-18	5.74982e-18	yes	ydbT	WP_102991653.1 PH domain-containing protein [Laceyella sacchari]	-	-	-	-	GO:0016021//integral component of membrane	GO:0061630//ubiquitin protein ligase activity	GO:0016567//protein ubiquitination;GO:0030153//bacteriocin immunity
C1X05_03680	1	24.3333	0.276667	7.47333	1	0.29	2	0.54	0	0	18	6.17	21	6.08	34	10.17	1	0.29	2	0.54	0	0	18	6.17	21	6.08	34	10.17	4.75553	2.53265e-15	8.5943e-15	yes	yjdF	WP_102991654.1 DUF2238 domain-containing protein [Laceyella sacchari]	-	-	-	-	GO:0005575//cellular_component;GO:0005623//cell;GO:0005886//plasma membrane;GO:0016020//membrane;GO:0016021//integral component of membrane;GO:0031224//intrinsic component of membrane;GO:0044425//membrane part;GO:0044464//cell part;GO:0071944//cell periphery	-	-
C1X05_03685	35.6667	14.3333	10.2533	4.75333	40	12.5	38	11.13	29	7.13	7	2.62	12	3.8	24	7.84	40	12.5	38	11.13	29	7.13	7	2.62	12	3.8	24	7.84	-1.10908	0.00540089	0.00845738	yes	--	WP_102991655.1 DUF2306 domain-containing protein [Laceyella sacchari]	-	-	-	-	-	-	-
C1X05_03695	4.33333	23.6667	1.07333	7.06	3	0.84	4	1.05	6	1.33	14	4.72	33	9.4	24	7.06	3	0.84	4	1.05	6	1.33	14	4.72	33	9.4	24	7.06	2.71757	3.3063e-09	8.5034e-09	yes	resD	WP_102991657.1 response regulator transcription factor [Laceyella sacchari]	Environmental Information Processing	Signal transduction	ko02020//Two-component system	K07775	GO:0016020//membrane	GO:0000156//phosphorelay response regulator activity;GO:0003677//DNA binding;GO:0003700//transcription factor activity, sequence-specific DNA binding;GO:0004049//anthranilate synthase activity;GO:0004605//phosphatidate cytidylyltransferase activity;GO:0004673//protein histidine kinase activity;GO:0005524//ATP binding;GO:0016491//oxidoreductase activity;GO:0070967//coenzyme F420 binding	GO:0000160//phosphorelay signal transduction system;GO:0000162//tryptophan biosynthetic process;GO:0006355//regulation of transcription, DNA-templated;GO:0006796//phosphate-containing compound metabolic process;GO:0006808//regulation of nitrogen utilization;GO:0008150//biological_process;GO:0030436//asexual sporulation;GO:0032049//cardiolipin biosynthetic process;GO:0042173//regulation of sporula…
C1X05_03700	4.33333	40	0.686667	7.91333	1	0.18	6	1.02	6	0.86	43	9.35	37	6.8	40	7.59	1	0.18	6	1.02	6	0.86	43	9.35	37	6.8	40	7.59	3.5266	4.86018e-19	1.91188e-18	yes	walK	WP_102993764.1 HAMP domain-containing protein [Laceyella sacchari]	Environmental Information Processing	Signal transduction	ko02020//Two-component system	K07642	GO:0009330//DNA topoisomerase complex (ATP-hydrolyzing);GO:0016020//membrane;GO:0016021//integral component of membrane	GO:0000155//phosphorelay sensor kinase activity;GO:0000156//phosphorelay response regulator activity;GO:0003918//DNA topoisomerase type II (ATP-hydrolyzing) activity;GO:0004672//protein kinase activity;GO:0004673//protein histidine kinase activity;GO:0005524//ATP binding	GO:0000160//phosphorelay signal transduction system;GO:0006265//DNA topological change;GO:0006796//phosphate-containing compound metabolic process;GO:0006817//phosphate ion transport;GO:0007165//signal transduction;GO:0030436//asexual sporulation
C1X05_03710	10	17.3333	0.706667	1.50333	8	0.64	8	0.6	14	0.88	16	1.54	21	1.71	15	1.26	8	0.64	8	0.6	14	0.88	16	1.54	21	1.71	15	1.26	1.08906	0.00472205	0.00745105	yes	copA	WP_102991659.1 copper-translocating P-type ATPase [Laceyella sacchari]	-	-	-	-	GO:0005575//cellular_component;GO:0005623//cell;GO:0005886//plasma membrane;GO:0016020//membrane;GO:0016021//integral component of membrane;GO:0031004//potassium ion-transporting ATPase complex;GO:0031224//intrinsic component of membrane;GO:0044425//membrane part;GO:0044464//cell part;GO:0071944//cell periphery	GO:0000166//nucleotide binding;GO:0003674//molecular_function;GO:0003824//catalytic activity;GO:0004008//copper-exporting ATPase activity;GO:0004647//phosphoserine phosphatase activity;GO:0005215//transporter activity;GO:0005375//copper ion transmembrane transporter activity;GO:0005388//calcium-transporting ATPase activity;GO:0005488//binding;GO:0005507//copper ion binding;GO:0005515//protein bin…	GO:0000041//transition metal ion transport;GO:0006545//glycine biosynthetic process;GO:0006564//L-serine biosynthetic process;GO:0006810//transport;GO:0006811//ion transport;GO:0006812//cation transport;GO:0006813//potassium ion transport;GO:0006816//calcium ion transport;GO:0006825//copper ion transport;GO:0008150//biological_process;GO:0008152//metabolic process;GO:0009103//lipopolysaccharide b…
C1X05_03715	79.6667	137.667	11.4067	23.5867	74	11.71	83	12.3	82	10.21	131	24.84	140	22.43	142	23.49	74	11.71	83	12.3	82	10.21	131	24.84	140	22.43	142	23.49	1.04809	7.14497e-09	1.79965e-08	yes	cyp106A2	WP_102991660.1 cytochrome P450 [Laceyella sacchari]	-	-	-	-	-	GO:0000166//nucleotide binding;GO:0003674//molecular_function;GO:0003824//catalytic activity;GO:0004497//monooxygenase activity;GO:0005488//binding;GO:0005506//iron ion binding;GO:0008395//steroid hydroxylase activity;GO:0016491//oxidoreductase activity;GO:0016705//oxidoreductase activity, acting on paired donors, with incorporation or reduction of molecular oxygen;GO:0016709//oxidoreductase acti…	GO:0006066//alcohol metabolic process;GO:0006629//lipid metabolic process;GO:0006706//steroid catabolic process;GO:0006707//cholesterol catabolic process;GO:0008150//biological_process;GO:0008152//metabolic process;GO:0008202//steroid metabolic process;GO:0008203//cholesterol metabolic process;GO:0009056//catabolic process;GO:0009058//biosynthetic process;GO:0009987//cellular process;GO:0016042//…
C1X05_03735	21.3333	42	2.46	5.76333	20	2.53	25	2.96	19	1.89	40	6.07	36	4.61	50	6.61	20	2.53	25	2.96	19	1.89	40	6.07	36	4.61	50	6.61	1.22825	2.01235e-05	4.01171e-05	yes	yndD	WP_102991664.1 spore germination protein [Laceyella sacchari]	-	-	-	-	GO:0016021//integral component of membrane	-	GO:0009847//spore germination
C1X05_03740	154.333	641.667	17.2867	87.19	142	17.82	124	14.58	197	19.46	616	92.68	698	88.71	611	80.18	142	17.82	124	14.58	197	19.46	616	92.68	698	88.71	611	80.18	2.3345	5.58868e-54	5.6032e-53	yes	--	WP_102991665.1 TIGR02677 family protein [Laceyella sacchari]	-	-	-	-	-	GO:0016787//hydrolase activity	GO:0008152//metabolic process
C1X05_03745	155.333	812	22.94	143.683	144	23.59	151	23.18	171	22.05	746	146.51	915	151.79	775	132.75	144	23.59	151	23.18	171	22.05	746	146.51	915	151.79	775	132.75	2.64696	1.50796e-82	2.49014e-81	yes	--	WP_102993765.1 TIGR02678 family protein [Laceyella sacchari]	-	-	-	-	-	-	-
C1X05_03750	136.333	1853	5.8	95.5333	107	5.06	156	6.91	146	5.43	2103	119.18	2181	104.4	1275	63.02	107	5.06	156	6.91	146	5.43	2103	119.18	2181	104.4	1275	63.02	4.04188	2.05423e-71	2.79447e-70	yes	--	WP_102991666.1 TIGR02680 family protein [Laceyella sacchari]	-	-	-	-	GO:0009898//cytoplasmic side of plasma membrane;GO:0043190//ATP-binding cassette (ABC) transporter complex	GO:0005524//ATP binding;GO:0015221//lipopolysaccharide transmembrane transporter activity;GO:0042626//ATPase activity, coupled to transmembrane movement of substances	GO:0007059//chromosome segregation;GO:0015920//lipopolysaccharide transport;GO:0030261//chromosome condensation
C1X05_03755	89.6667	690.667	11.2667	104.593	82	11.43	89	11.62	98	10.75	726	121.29	793	111.91	553	80.58	82	11.43	89	11.62	98	10.75	726	121.29	793	111.91	553	80.58	3.21466	1.13562e-66	1.41975e-65	yes	--	WP_102991667.1 DUF2399 domain-containing protein [Laceyella sacchari]	-	-	-	-	-	-	-
C1X05_03765	3222.67	807.667	440.3	134.013	2521	388.35	2868	413.89	4279	518.66	692	127.78	889	138.66	842	135.6	2521	388.35	2868	413.89	4279	518.66	692	127.78	889	138.66	842	135.6	-1.71611	1.3965e-40	1.03917e-39	yes	--	WP_102991669.1 hypothetical protein [Laceyella sacchari]	-	-	-	-	GO:0009522//photosystem I;GO:0009538//photosystem I reaction center	GO:0030246//carbohydrate binding	GO:0015979//photosynthesis
C1X05_03770	18.6667	34.6667	12.6	28.21	21	15.72	13	9.12	22	12.96	35	31.41	32	24.26	37	28.96	21	15.72	13	9.12	22	12.96	35	31.41	32	24.26	37	28.96	1.16278	8.85418e-05	0.00016733	yes	--	AUS08028.1 hypothetical protein C1X05_03770 [Laceyella sacchari]	-	-	-	-	GO:0005575//cellular_component;GO:0005622//intracellular;GO:0005623//cell;GO:0005737//cytoplasm;GO:0032991//macromolecular complex;GO:0034708//methyltransferase complex;GO:0043527//tRNA methyltransferase complex;GO:0044424//intracellular part;GO:0044444//cytoplasmic part;GO:0044464//cell part;GO:1902494//catalytic complex;GO:1990234//transferase complex	GO:0003674//molecular_function;GO:0003676//nucleic acid binding;GO:0003824//catalytic activity;GO:0005488//binding;GO:0008124//4-alpha-hydroxytetrahydrobiopterin dehydratase activity;GO:0008168//methyltransferase activity;GO:0008173//RNA methyltransferase activity;GO:0008175//tRNA methyltransferase activity;GO:0008176//tRNA (guanine-N7-)-methyltransferase activity;GO:0008276//protein methyltransf…	GO:0001510//RNA methylation;GO:0006139//nucleobase-containing compound metabolic process;GO:0006396//RNA processing;GO:0006399//tRNA metabolic process;GO:0006400//tRNA modification;GO:0006464//cellular protein modification process;GO:0006479//protein methylation;GO:0006725//cellular aromatic compound metabolic process;GO:0006729//tetrahydrobiopterin biosynthetic process;GO:0006807//nitrogen compo…
C1X05_03805	36.3333	8.33333	19.61	5.28667	48	28.1	30	16.45	31	14.28	8	5.61	8	4.74	9	5.51	48	28.1	30	16.45	31	14.28	8	5.61	8	4.74	9	5.51	-1.89116	2.02118e-06	4.36156e-06	yes	ywzG	WP_102991675.1 PadR family transcriptional regulator [Laceyella sacchari]	-	-	-	-	-	GO:0003700//transcription factor activity, sequence-specific DNA binding	GO:0006355//regulation of transcription, DNA-templated;GO:0006825//copper ion transport
C1X05_03810	211.333	40.6667	66.64	15.3733	203	70.66	215	70.1	216	59.16	42	17.52	45	15.86	35	12.74	203	70.66	215	70.1	216	59.16	42	17.52	45	15.86	35	12.74	-2.11596	1.13196e-25	5.58388e-25	yes	--	WP_102991676.1 DUF1700 domain-containing protein [Laceyella sacchari]	-	-	-	-	-	-	GO:0070072//vacuolar proton-transporting V-type ATPase complex assembly;GO:0070836//caveola assembly
C1X05_03815	529	142	98.3667	31.5667	522	107.73	466	90.1	599	97.27	125	30.92	170	35.52	131	28.26	522	107.73	466	90.1	599	97.27	125	30.92	170	35.52	131	28.26	-1.63977	1.26842e-26	6.45283e-26	yes	--	WP_102991677.1 DUF4097 family beta strand repeat protein [Laceyella sacchari]	Environmental Information Processing	Signal transduction	ko02020//Two-component system	K11621	-	-	-
C1X05_03830	621.667	2688	75.1333	397.337	603	82.26	375	47.93	887	95.21	2573	420.75	2643	365.07	2848	406.19	603	82.26	375	47.93	887	95.21	2573	420.75	2643	365.07	2848	406.19	2.40284	6.3317e-35	4.10762e-34	yes	--	WP_102991680.1 tetratricopeptide repeat protein [Laceyella sacchari]	-	-	-	-	-	GO:0005515//protein binding	-
C1X05_03835	57.3333	583	16.1933	200.983	42	13.39	54	16.13	76	19.06	542	207.1	608	196.23	599	199.62	42	13.39	54	16.13	76	19.06	542	207.1	608	196.23	599	199.62	3.6336	7.19943e-103	1.57673e-101	yes	--	AUS08039.1 hypothetical protein C1X05_03835 [Laceyella sacchari]	-	-	-	-	-	-	-
C1X05_03840	2.33333	18.3333	1.20333	10.3267	6	3.19	0	0	1	0.42	10	6.38	25	13.47	20	11.13	6	3.19	0	0	1	0.42	10	6.38	25	13.47	20	11.13	3.10127	6.52507e-08	1.54876e-07	yes	--	WP_102991682.1 DUF3888 domain-containing protein [Laceyella sacchari]	-	-	-	-	-	-	-
C1X05_03850	108.667	44.6667	33.5667	16.48	93	31.85	118	37.86	115	30.99	37	15.19	43	14.91	54	19.34	93	31.85	118	37.86	115	30.99	37	15.19	43	14.91	54	19.34	-1.02631	1.22893e-06	2.68954e-06	yes	--	WP_102991684.1 TVP38/TMEM64 family protein [Laceyella sacchari]	-	-	-	-	-	-	-
C1X05_03865	35274.3	3027	6493.84	663.857	32057	6552.9	34700	6645.07	39066	6283.56	2255	552.53	2928	606.01	3898	833.03	32057	6552.9	34700	6645.07	39066	6283.56	2255	552.53	2928	606.01	3898	833.03	-3.29013	5.13209e-99	1.07809e-97	yes	blaSE	WP_102993768.1 serine protease [Laceyella sacchari]	Cellular Processes	Cellular community - prokaryotes	ko02024//Quorum sensing	K01318	GO:0005575//cellular_component;GO:0005576//extracellular region	GO:0003674//molecular_function;GO:0003824//catalytic activity;GO:0004175//endopeptidase activity;GO:0004252//serine-type endopeptidase activity;GO:0008233//peptidase activity;GO:0008236//serine-type peptidase activity;GO:0008239//dipeptidyl-peptidase activity;GO:0016787//hydrolase activity;GO:0017171//serine hydrolase activity;GO:0070009//serine-type aminopeptidase activity;GO:0070011//peptidase …	GO:0006508//proteolysis;GO:0006807//nitrogen compound metabolic process;GO:0008150//biological_process;GO:0008152//metabolic process;GO:0019538//protein metabolic process;GO:0043170//macromolecule metabolic process;GO:0044238//primary metabolic process;GO:0071704//organic substance metabolic process;GO:1901564//organonitrogen compound metabolic process
C1X05_03870	395	726.667	31.2667	68.96	365	32.15	364	30.04	456	31.61	636	67.15	845	75.36	699	64.37	365	32.15	364	30.04	456	31.61	636	67.15	845	75.36	699	64.37	1.14113	1.03866e-19	4.18719e-19	yes	topB	WP_102991686.1 DNA topoisomerase III [Laceyella sacchari]	-	-	-	-	GO:0000786//nucleosome;GO:0005694//chromosome;GO:0005737//cytoplasm	GO:0003674//molecular_function;GO:0003676//nucleic acid binding;GO:0003677//DNA binding;GO:0003678//DNA helicase activity;GO:0003700//transcription factor activity, sequence-specific DNA binding;GO:0003824//catalytic activity;GO:0003916//DNA topoisomerase activity;GO:0003917//DNA topoisomerase type I activity;GO:0005488//binding;GO:0016853//isomerase activity;GO:0043167//ion binding;GO:0043169//c…	GO:0006139//nucleobase-containing compound metabolic process;GO:0006259//DNA metabolic process;GO:0006260//DNA replication;GO:0006265//DNA topological change;GO:0006334//nucleosome assembly;GO:0006351//transcription, DNA-templated;GO:0006355//regulation of transcription, DNA-templated;GO:0006725//cellular aromatic compound metabolic process;GO:0006807//nitrogen compound metabolic process;GO:00069…
C1X05_03880	1419.33	321	286.467	77.0267	1458	323.73	1396	290.38	1404	245.29	285	75.85	295	66.32	383	88.91	1458	323.73	1396	290.38	1404	245.29	285	75.85	295	66.32	383	88.91	-1.89494	5.68851e-38	3.94744e-37	yes	yqfU	WP_154986283.1 YitT family protein [Laceyella tengchongensis]	-	-	-	-	-	-	GO:0052100//intraspecies quorum sensing
C1X05_03890	2.33333	23.3333	0.326667	4.39	1	0.17	0	0	6	0.81	27	5.57	25	4.36	18	3.24	1	0.17	0	0	6	0.81	27	5.57	25	4.36	18	3.24	3.74833	2.39782e-12	7.05188e-12	yes	gerQB	WP_102991689.1 GerAB/ArcD/ProY family transporter [Laceyella sacchari]	-	-	-	-	GO:0016021//integral component of membrane	-	GO:0009847//spore germination
C1X05_03895	7.33333	51.3333	0.846667	7.10333	4	0.52	10	1.21	8	0.81	43	6.64	65	8.48	46	6.19	4	0.52	10	1.21	8	0.81	43	6.64	65	8.48	46	6.19	3.06863	2.98583e-19	1.17906e-18	yes	gerIA	WP_102991690.1 spore germination protein [Laceyella sacchari]	-	-	-	-	GO:0005575//cellular_component;GO:0005623//cell;GO:0005886//plasma membrane;GO:0016020//membrane;GO:0016021//integral component of membrane;GO:0031224//intrinsic component of membrane;GO:0044425//membrane part;GO:0044464//cell part;GO:0071944//cell periphery	-	GO:0009847//spore germination
C1X05_03900	94.3333	264	17.0067	56.8767	91	18.25	82	15.41	110	17.36	212	50.97	298	60.52	282	59.14	91	18.25	82	15.41	110	17.36	212	50.97	298	60.52	282	59.14	1.74174	6.52846e-25	3.14017e-24	yes	czcD	WP_102991691.1 cation transporter [Laceyella sacchari]	-	-	-	-	GO:0016020//membrane;GO:0016021//integral component of membrane	GO:0008324//cation transmembrane transporter activity;GO:0015562//efflux transmembrane transporter activity	GO:0006812//cation transport;GO:0055085//transmembrane transport
C1X05_03905	16	56.3333	8.82	37.7867	15	9.38	9	5.27	24	11.81	46	34.47	73	46.21	50	32.68	15	9.38	9	5.27	24	11.81	46	34.47	73	46.21	50	32.68	2.09903	1.07349e-11	3.06217e-11	yes	czrA	AUS08050.1 transcriptional regulator [Laceyella sacchari]	-	-	-	-	GO:0005575//cellular_component;GO:0005622//intracellular;GO:0005623//cell;GO:0005737//cytoplasm;GO:0044424//intracellular part;GO:0044464//cell part	GO:0003674//molecular_function;GO:0003676//nucleic acid binding;GO:0003677//DNA binding;GO:0003700//transcription factor activity, sequence-specific DNA binding;GO:0005488//binding;GO:0043167//ion binding;GO:0043169//cation binding;GO:0043565//sequence-specific DNA binding;GO:0046872//metal ion binding;GO:0097159//organic cyclic compound binding;GO:1901363//heterocyclic compound binding	GO:0006139//nucleobase-containing compound metabolic process;GO:0006351//transcription, DNA-templated;GO:0006355//regulation of transcription, DNA-templated;GO:0006725//cellular aromatic compound metabolic process;GO:0006768//biotin metabolic process;GO:0006807//nitrogen compound metabolic process;GO:0008150//biological_process;GO:0008152//metabolic process;GO:0009058//biosynthetic process;GO:000…
C1X05_03915	40	104.667	5.09	15.7367	52	7.19	33	4.27	35	3.81	114	18.88	123	17.21	77	11.12	52	7.19	33	4.27	35	3.81	114	18.88	123	17.21	77	11.12	1.62839	7.1586e-09	1.80161e-08	yes	phoR	WP_102991694.1 HAMP domain-containing histidine kinase [Laceyella sacchari]	-	-	-	-	GO:0009318//exodeoxyribonuclease VII complex;GO:0016020//membrane;GO:0016021//integral component of membrane;GO:0016592//mediator complex;GO:0019028//viral capsid;GO:0019031//viral envelope;GO:0030133//transport vesicle;GO:0031083//BLOC-1 complex	GO:0000155//phosphorelay sensor kinase activity;GO:0000156//phosphorelay response regulator activity;GO:0003712//transcription cofactor activity;GO:0004673//protein histidine kinase activity;GO:0005198//structural molecule activity;GO:0005524//ATP binding;GO:0008017//microtubule binding;GO:0008855//exodeoxyribonuclease VII activity;GO:0015631//tubulin binding	GO:0000160//phosphorelay signal transduction system;GO:0006308//DNA catabolic process;GO:0006357//regulation of transcription from RNA polymerase II promoter;GO:0006796//phosphate-containing compound metabolic process;GO:0006817//phosphate ion transport;GO:0006886//intracellular protein transport;GO:0007010//cytoskeleton organization;GO:0007165//signal transduction;GO:0043386//mycotoxin biosynthe…
C1X05_03940	1091	437.667	117.817	56.2733	1010	120.88	1084	121.54	1179	111.03	345	49.49	455	55.14	513	64.19	1010	120.88	1084	121.54	1179	111.03	345	49.49	455	55.14	513	64.19	-1.06602	8.98516e-17	3.26042e-16	yes	yusP	WP_102991699.1 MFS transporter [Laceyella sacchari]	-	-	-	-	GO:0005575//cellular_component;GO:0005623//cell;GO:0005886//plasma membrane;GO:0005887//integral component of plasma membrane;GO:0016020//membrane;GO:0016021//integral component of membrane;GO:0031224//intrinsic component of membrane;GO:0031226//intrinsic component of plasma membrane;GO:0044425//membrane part;GO:0044459//plasma membrane part;GO:0044464//cell part;GO:0071944//cell periphery	GO:0003674//molecular_function;GO:0005215//transporter activity;GO:0008028//monocarboxylic acid transmembrane transporter activity;GO:0015238//drug transmembrane transporter activity;GO:0015307//drug:proton antiporter activity;GO:0022857//transmembrane transporter activity;GO:0042910//xenobiotic transporter activity;GO:0051119//sugar transmembrane transporter activity	GO:0006810//transport;GO:0006855//drug transmembrane transport;GO:0008150//biological_process;GO:0008643//carbohydrate transport;GO:0015718//monocarboxylic acid transport;GO:0015893//drug transport;GO:0042493//response to drug;GO:0042908//xenobiotic transport;GO:0051179//localization;GO:0051234//establishment of localization;GO:0055085//transmembrane transport
C1X05_03945	2732	5747	314.55	796.843	2545	325.79	2534	303.89	3117	313.97	5612	861.14	6389	828.11	5240	701.28	2545	325.79	2534	303.89	3117	313.97	5612	861.14	6389	828.11	5240	701.28	1.34101	1.10522e-30	6.42732e-30	yes	yuaG	AUS08058.1 flotillin [Laceyella sacchari]	-	-	-	-	GO:0005575//cellular_component;GO:0016020//membrane;GO:0016021//integral component of membrane;GO:0031224//intrinsic component of membrane;GO:0031237//intrinsic component of periplasmic side of plasma membrane;GO:0044425//membrane part	GO:0005215//transporter activity;GO:0019843//rRNA binding	GO:0006810//transport;GO:0009405//pathogenesis
C1X05_03955	2579.67	18092.3	819.62	6861.28	2432	855.72	2536	835.95	2771	767.19	15546	6556.79	19013	6773.64	19718	7253.42	2432	855.72	2536	835.95	2771	767.19	15546	6556.79	19013	6773.64	19718	7253.42	3.06545	1.79039e-156	8.13049e-155	yes	sodC1	AUS08060.1 superoxide dismutase [Laceyella sacchari]	-	-	-	-	GO:0005575//cellular_component;GO:0005576//extracellular region;GO:0005615//extracellular space;GO:0005623//cell;GO:0005886//plasma membrane;GO:0016020//membrane;GO:0044421//extracellular region part;GO:0044464//cell part;GO:0071944//cell periphery	GO:0003674//molecular_function;GO:0003824//catalytic activity;GO:0004784//superoxide dismutase activity;GO:0005488//binding;GO:0005507//copper ion binding;GO:0005515//protein binding;GO:0008270//zinc ion binding;GO:0016209//antioxidant activity;GO:0016491//oxidoreductase activity;GO:0016721//oxidoreductase activity, acting on superoxide radicals as acceptor;GO:0042802//identical protein binding;G…	GO:0000302//response to reactive oxygen species;GO:0000303//response to superoxide;GO:0000305//response to oxygen radical;GO:0006801//superoxide metabolic process;GO:0006950//response to stress;GO:0006979//response to oxidative stress;GO:0008150//biological_process;GO:0008152//metabolic process;GO:0009058//biosynthetic process;GO:0009636//response to toxic substance;GO:0009987//cellular process;G…
C1X05_03960	1393	9781.33	315.783	2654.55	1351	339.81	1268	298.79	1560	308.75	8691	2620.31	10569	2691.64	10084	2651.7	1351	339.81	1268	298.79	1560	308.75	8691	2620.31	10569	2691.64	10084	2651.7	3.07146	7.77383e-164	4.00093e-162	yes	LIGB	WP_102991703.1 dioxygenase [Laceyella sacchari]	-	-	-	-	GO:0005575//cellular_component;GO:0005622//intracellular;GO:0005623//cell;GO:0005737//cytoplasm;GO:0044424//intracellular part;GO:0044464//cell part	GO:0003674//molecular_function;GO:0003824//catalytic activity;GO:0005488//binding;GO:0005506//iron ion binding;GO:0008198//ferrous iron binding;GO:0008270//zinc ion binding;GO:0016491//oxidoreductase activity;GO:0016701//oxidoreductase activity, acting on single donors with incorporation of molecular oxygen;GO:0016702//oxidoreductase activity, acting on single donors with incorporation of molecul…	GO:0006725//cellular aromatic compound metabolic process;GO:0008150//biological_process;GO:0008152//metabolic process;GO:0009987//cellular process;GO:0044237//cellular metabolic process;GO:0055114//oxidation-reduction process
C1X05_03965	1518.67	156	174.137	21.3667	1329	168.79	1635	194.53	1592	159.09	134	20.4	155	19.93	179	23.77	1329	168.79	1635	194.53	1592	159.09	134	20.4	155	19.93	179	23.77	-3.02679	4.2039e-99	8.89154e-98	yes	ydaB	AUS08062.1 long-chain fatty acid--CoA ligase [Laceyella sacchari]	Metabolism;Cellular Processes;Metabolism;Metabolism;Metabolism	Global and overview maps;Cellular community - prokaryotes;Global and overview maps;Lipid metabolism;Lipid metabolism	ko01100//Metabolic pathways;ko02024//Quorum sensing;ko01212//Fatty acid metabolism;ko00061//Fatty acid biosynthesis;ko00071//Fatty acid degradation	K01897;K01897;K01897;K01897;K01897	-	GO:0000166//nucleotide binding;GO:0003674//molecular_function;GO:0003824//catalytic activity;GO:0003987//acetate-CoA ligase activity;GO:0004043//L-aminoadipate-semialdehyde dehydrogenase activity;GO:0005488//binding;GO:0005524//ATP binding;GO:0008144//drug binding;GO:0008668//(2,3-dihydroxybenzoyl)adenylate synthase activity;GO:0008756//o-succinylbenzoate-CoA ligase activity;GO:0016874//ligase ac…	GO:0008150//biological_process;GO:0008152//metabolic process;GO:0009234//menaquinone biosynthetic process;GO:0010124//phenylacetate catabolic process;GO:0016226//iron-sulfur cluster assembly;GO:0019287//isopentenyl diphosphate biosynthetic process, mevalonate pathway;GO:0019290//siderophore biosynthetic process;GO:0019350//teichoic acid biosynthetic process;GO:0019427//acetyl-CoA biosynthetic pro…
C1X05_03995	1.66667	5.66667	0.32	1.34333	1	0.22	1	0.21	3	0.53	2	0.54	5	1.14	10	2.35	1	0.22	1	0.21	3	0.53	2	0.54	5	1.14	10	2.35	2.06967	0.0107197	0.0162745	yes	ydfS	WP_022737226.1 DUF421 domain-containing protein [Thermoactinomyces vulgaris]	-	-	-	-	-	-	-
C1X05_04040	81	183	10.69	28.7433	86	12.5	74	10.08	83	9.49	167	29.1	192	28.26	190	28.87	86	12.5	74	10.08	83	9.49	167	29.1	192	28.26	190	28.87	1.42697	6.89416e-16	2.40555e-15	yes	walK	PRZ12525.1 signal transduction histidine kinase [Laceyella sediminis]	-	-	-	-	GO:0005815//microtubule organizing center;GO:0009330//DNA topoisomerase complex (ATP-hydrolyzing);GO:0016020//membrane;GO:0016021//integral component of membrane	GO:0000155//phosphorelay sensor kinase activity;GO:0000156//phosphorelay response regulator activity;GO:0003918//DNA topoisomerase type II (ATP-hydrolyzing) activity;GO:0004129//cytochrome-c oxidase activity;GO:0004673//protein histidine kinase activity;GO:0005524//ATP binding	GO:0000160//phosphorelay signal transduction system;GO:0006265//DNA topological change;GO:0006796//phosphate-containing compound metabolic process;GO:0006811//ion transport;GO:0006817//phosphate ion transport;GO:0007165//signal transduction;GO:0055114//oxidation-reduction process
C1X05_04055	1.33333	20.6667	0.63	11.1	1	0.5	3	1.39	0	0	21	12.47	25	12.54	16	8.29	1	0.5	3	1.39	0	0	21	12.47	25	12.54	16	8.29	4.13906	3.06451e-13	9.49168e-13	yes	--	WP_102991719.1 MULTISPECIES: hypothetical protein [Laceyella]	-	-	-	-	-	GO:0003676//nucleic acid binding;GO:0004519//endonuclease activity	-
C1X05_04065	0	3	0.001	0.82	0	0	0	0	0	0	0	0	3	0.8	6	1.66	0	0	0	0	0	0	0	0	3	0.8	6	1.66	9.67948	0.00692465	0.010767	yes	--	WP_102993770.1 AAA family ATPase [Laceyella sacchari]	-	-	-	-	GO:0005575//cellular_component;GO:0005737//cytoplasm;GO:0005887//integral component of plasma membrane;GO:0009380//excinuclease repair complex;GO:0009898//cytoplasmic side of plasma membrane;GO:0043190//ATP-binding cassette (ABC) transporter complex;GO:0055051//ATP-binding cassette (ABC) transporter complex, integrated substrate binding;GO:0055052//ATP-binding cassette (ABC) transporter complex, …	GO:0003697//single-stranded DNA binding;GO:0003896//DNA primase activity;GO:0003924//GTPase activity;GO:0004017//adenylate kinase activity;GO:0004140//dephospho-CoA kinase activity;GO:0004527//exonuclease activity;GO:0005524//ATP binding;GO:0005525//GTP binding;GO:0008565//protein transporter activity;GO:0009381//excinuclease ABC activity;GO:0015413//nickel-transporting ATPase activity;GO:0015415…	GO:0000910//cytokinesis;GO:0006260//DNA replication;GO:0006281//DNA repair;GO:0006289//nucleotide-excision repair;GO:0006310//DNA recombination;GO:0006810//transport;GO:0006817//phosphate ion transport;GO:0006824//cobalt ion transport;GO:0007059//chromosome segregation;GO:0008150//biological_process;GO:0009151//purine deoxyribonucleotide metabolic process;GO:0009432//SOS response;GO:0015675//nick…
C1X05_04075	27.3333	290	1.47333	19.2433	23	1.39	24	1.36	35	1.67	345	25.07	311	19.09	214	13.57	23	1.39	24	1.36	35	1.67	345	25.07	311	19.09	214	13.57	3.7072	1.7485e-43	1.42463e-42	yes	yjhR	WP_033099863.1 hypothetical protein [Thermoactinomyces daqus]	-	-	-	-	GO:0005887//integral component of plasma membrane;GO:0009338//exodeoxyribonuclease V complex;GO:0009898//cytoplasmic side of plasma membrane;GO:0015627//type II protein secretion system complex;GO:0043190//ATP-binding cassette (ABC) transporter complex;GO:0055051//ATP-binding cassette (ABC) transporter complex, integrated substrate binding;GO:0055052//ATP-binding cassette (ABC) transporter comple…	GO:0003674//molecular_function;GO:0003676//nucleic acid binding;GO:0003678//DNA helicase activity;GO:0003723//RNA binding;GO:0003724//RNA helicase activity;GO:0003824//catalytic activity;GO:0003924//GTPase activity;GO:0004386//helicase activity;GO:0004518//nuclease activity;GO:0004519//endonuclease activity;GO:0004520//endodeoxyribonuclease activity;GO:0004536//deoxyribonuclease activity;GO:00055…	GO:0002949//tRNA threonylcarbamoyladenosine modification;GO:0006139//nucleobase-containing compound metabolic process;GO:0006259//DNA metabolic process;GO:0006260//DNA replication;GO:0006261//DNA-dependent DNA replication;GO:0006271//DNA strand elongation involved in DNA replication;GO:0006273//lagging strand elongation;GO:0006281//DNA repair;GO:0006310//DNA recombination;GO:0006725//cellular aro…
C1X05_04080	0.333333	12	0.163333	6.66	0	0	1	0.49	0	0	8	4.98	12	6.31	16	8.69	0	0	1	0.49	0	0	8	4.98	12	6.31	16	8.69	5.34963	4.21065e-09	1.07726e-08	yes	--	WP_102991723.1 hypothetical protein [Laceyella sacchari]	-	-	-	-	GO:0005669//transcription factor TFIID complex	-	GO:0006352//DNA-templated transcription, initiation
C1X05_04100	0	2.66667	0.001	2.72667	0	0	0	0	0	0	3	3.36	2	1.89	3	2.93	0	0	0	0	0	0	3	3.36	2	1.89	3	2.93	11.4129	0.00515327	0.00809425	yes	--	AUS08085.1 hypothetical protein C1X05_04100 [Laceyella sacchari]	-	-	-	-	-	-	-
C1X05_04105	0.666667	5.33333	0.293333	2.66	2	0.88	0	0	0	0	10	5.29	5	2.23	1	0.46	2	0.88	0	0	0	0	10	5.29	5	2.23	1	0.46	3.18081	0.00347039	0.00557284	yes	--	AUS08086.1 hypothetical protein C1X05_04105 [Laceyella sacchari]	-	-	-	-	-	-	-
C1X05_04120	3	84.6667	1.61	54.3433	3	1.81	2	1.13	4	1.89	54	38.95	88	53.62	112	70.46	3	1.81	2	1.13	4	1.89	54	38.95	88	53.62	112	70.46	5.07697	7.32125e-34	4.65186e-33	yes	--	WP_102991730.1 MULTISPECIES: hypothetical protein [Laceyella]	-	-	-	-	-	-	-
C1X05_04155	55.6667	19	14.89	6.19333	48	14.38	50	14.03	69	16.26	19	6.82	14	4.25	24	7.51	48	14.38	50	14.03	69	16.26	19	6.82	14	4.25	24	7.51	-1.26556	4.55661e-06	9.59156e-06	yes	MT1445	AUS08095.1 lysoplasmalogenase [Laceyella sacchari]	-	-	-	-	GO:0005575//cellular_component;GO:0005623//cell;GO:0005886//plasma membrane;GO:0016020//membrane;GO:0016021//integral component of membrane;GO:0031224//intrinsic component of membrane;GO:0044425//membrane part;GO:0044464//cell part;GO:0071944//cell periphery	GO:0004748//ribonucleoside-diphosphate reductase activity, thioredoxin disulfide as acceptor;GO:0005524//ATP binding	GO:0006260//DNA replication;GO:0055114//oxidation-reduction process
C1X05_04160	7301.67	18044.3	2895.74	8444.69	7742	3368.31	7209	2938.29	6954	2380.62	14462	7542.06	17605	7755.27	22066	10036.8	7742	3368.31	7209	2938.29	6954	2380.62	14462	7542.06	17605	7755.27	22066	10036.8	1.54411	7.52974e-24	3.52301e-23	yes	--	AUS08096.1 hypothetical protein C1X05_04160 [Laceyella sacchari]	-	-	-	-	-	-	-
C1X05_04165	12.3333	35.6667	2.99333	10.0633	16	4.17	13	3.17	8	1.64	34	10.62	38	10.03	35	9.54	16	4.17	13	3.17	8	1.64	34	10.62	38	10.03	35	9.54	1.74928	6.55579e-08	1.55486e-07	yes	OCC_04335	WP_102991738.1 PLP-dependent aminotransferase family protein [Laceyella sacchari]	-	-	-	-	-	GO:0003700//transcription factor activity, sequence-specific DNA binding;GO:0003824//catalytic activity;GO:0004400//histidinol-phosphate transaminase activity;GO:0004838//L-tyrosine:2-oxoglutarate aminotransferase activity;GO:0009016//succinyldiaminopimelate transaminase activity;GO:0030170//pyridoxal phosphate binding	GO:0000105//histidine biosynthetic process;GO:0006355//regulation of transcription, DNA-templated;GO:0006559//L-phenylalanine catabolic process;GO:0006572//tyrosine catabolic process;GO:0009058//biosynthetic process;GO:0019877//diaminopimelate biosynthetic process;GO:0042398//cellular modified amino acid biosynthetic process
C1X05_04170	0	14.6667	0.001	16.08	0	0	0	0	0	0	20	23.75	11	11.03	13	13.46	0	0	0	0	0	0	20	23.75	11	11.03	13	13.46	13.973	1.06691e-11	3.04775e-11	yes	--	AUS08098.1 hypothetical protein C1X05_04170 [Laceyella sacchari]	-	-	-	-	-	-	-
C1X05_04205	2	22	0.723333	9.76333	0	0	3	1.18	3	0.99	13	6.52	29	12.28	24	10.49	0	0	3	1.18	3	0.99	13	6.52	29	12.28	24	10.49	3.75464	1.54988e-11	4.39086e-11	yes	--	WP_102991746.1 MULTISPECIES: hypothetical protein [Laceyella]	-	-	-	-	-	-	-
C1X05_04215	92.3333	191.667	45.5033	112.767	92	50.2	84	42.94	101	43.37	161	105.31	178	98.35	236	134.64	92	50.2	84	42.94	101	43.37	161	105.31	178	98.35	236	134.64	1.3093	5.20928e-12	1.51187e-11	yes	--	WP_022738308.1 helix-turn-helix transcriptional regulator [Thermoactinomyces vulgaris]	-	-	-	-	-	GO:0003700//transcription factor activity, sequence-specific DNA binding	GO:0006355//regulation of transcription, DNA-templated
C1X05_04230	29214.3	30.6667	5136.52	6.31667	25860	5061.2	28406	5208.29	33377	5140.06	7	1.64	13	2.58	72	14.73	25860	5061.2	28406	5208.29	33377	5140.06	7	1.64	13	2.58	72	14.73	-9.66741	1.23441e-56	1.29215e-55	yes	sbnA	WP_102991751.1 2,3-diaminopropionate biosynthesis protein SbnA [Laceyella sacchari]	Metabolism;Metabolism;Metabolism	Global and overview maps;Global and overview maps;Biosynthesis of other secondary metabolites	ko01100//Metabolic pathways;ko01110//Biosynthesis of secondary metabolites;ko00997//Biosynthesis of various secondary metabolites - part 3	K21949;K21949;K21949	GO:0005575//cellular_component;GO:0005622//intracellular;GO:0005623//cell;GO:0005737//cytoplasm;GO:0044424//intracellular part;GO:0044464//cell part	GO:0003674//molecular_function;GO:0003677//DNA binding;GO:0003824//catalytic activity;GO:0004122//cystathionine beta-synthase activity;GO:0004124//cysteine synthase activity;GO:0004794//L-threonine ammonia-lyase activity;GO:0004795//threonine synthase activity;GO:0004834//tryptophan synthase activity;GO:0005488//binding;GO:0008144//drug binding;GO:0016740//transferase activity;GO:0016765//transfe…	GO:0000096//sulfur amino acid metabolic process;GO:0000097//sulfur amino acid biosynthetic process;GO:0000162//tryptophan biosynthetic process;GO:0006082//organic acid metabolic process;GO:0006520//cellular amino acid metabolic process;GO:0006534//cysteine metabolic process;GO:0006535//cysteine biosynthetic process from serine;GO:0006549//isoleucine metabolic process;GO:0006563//L-serine metaboli…
C1X05_04235	41130.3	33	6992.99	6.55333	33710	6384.12	43334	7688.31	46347	6906.53	6	1.36	18	3.45	75	14.85	33710	6384.12	43334	7688.31	46347	6906.53	6	1.36	18	3.45	75	14.85	-10.0595	8.20922e-61	9.35427e-60	yes	sbnB	WP_102991752.1 2,3-diaminopropionate biosynthesis protein SbnB [Laceyella sacchari]	Metabolism;Metabolism;Metabolism	Global and overview maps;Global and overview maps;Biosynthesis of other secondary metabolites	ko01100//Metabolic pathways;ko01110//Biosynthesis of secondary metabolites;ko00997//Biosynthesis of various secondary metabolites - part 3	K21721;K21721;K21721	-	GO:0016491//oxidoreductase activity;GO:0050662//coenzyme binding	GO:0009058//biosynthetic process;GO:0042400//ectoine catabolic process
C1X05_04240	99978	119.667	9465.52	13.31	83778	8814.54	106913	10538	109243	9043.98	41	5.17	62	6.6	256	28.16	83778	8814.54	106913	10538	109243	9043.98	41	5.17	62	6.6	256	28.16	-9.47403	1.28088e-58	1.39274e-57	yes	--	WP_102991753.1 hypothetical protein [Laceyella sacchari]	Metabolism;Metabolism;Metabolism	Global and overview maps;Global and overview maps;Biosynthesis of other secondary metabolites	ko01100//Metabolic pathways;ko01110//Biosynthesis of secondary metabolites;ko00997//Biosynthesis of various secondary metabolites - part 3	K23375;K23375;K23375	-	-	GO:0019290//siderophore biosynthetic process
C1X05_04245	24348	30.6667	3401.16	5.05667	22385	3473.2	23442	3407.43	27217	3322.84	14	2.6	16	2.51	62	10.06	22385	3473.2	23442	3407.43	27217	3322.84	14	2.6	16	2.51	62	10.06	-9.39362	1.34594e-145	4.83287e-144	yes	sbnD	WP_102991754.1 MFS transporter [Laceyella sacchari]	-	-	-	-	GO:0005575//cellular_component;GO:0005623//cell;GO:0005886//plasma membrane;GO:0005887//integral component of plasma membrane;GO:0016020//membrane;GO:0016021//integral component of membrane;GO:0031224//intrinsic component of membrane;GO:0044425//membrane part;GO:0044464//cell part;GO:0071944//cell periphery	GO:0005351//sugar:proton symporter activity;GO:0008028//monocarboxylic acid transmembrane transporter activity;GO:0015238//drug transmembrane transporter activity;GO:0015295//solute:proton symporter activity;GO:0015297//antiporter activity;GO:0015307//drug:proton antiporter activity;GO:0015542//sugar efflux transmembrane transporter activity;GO:0022857//transmembrane transporter activity;GO:00429…	GO:0006810//transport;GO:0006855//drug transmembrane transport;GO:0008150//biological_process;GO:0008643//carbohydrate transport;GO:0015718//monocarboxylic acid transport;GO:0015893//drug transport;GO:0042493//response to drug;GO:0042908//xenobiotic transport;GO:0051179//localization;GO:0051234//establishment of localization;GO:0055085//transmembrane transport
C1X05_04250	35426.7	37	3436.99	4.21	29514	3188.62	36813	3725.94	39953	3396.41	12	1.55	28	3.06	71	8.02	29514	3188.62	36813	3725.94	39953	3396.41	12	1.55	28	3.06	71	8.02	-9.67311	1.62654e-137	5.45953e-136	yes	sbnE	WP_102991755.1 hypothetical protein [Laceyella sacchari]	Metabolism;Metabolism;Metabolism	Global and overview maps;Global and overview maps;Biosynthesis of other secondary metabolites	ko01100//Metabolic pathways;ko01110//Biosynthesis of secondary metabolites;ko00997//Biosynthesis of various secondary metabolites - part 3	K23372;K23372;K23372	-	-	GO:0019290//siderophore biosynthetic process
C1X05_04255	52896.7	61.3333	4991.41	6.86	43565	4576.13	56035	5514.16	59090	4883.94	30	3.78	33	3.51	121	13.29	43565	4576.13	56035	5514.16	59090	4883.94	30	3.78	33	3.51	121	13.29	-9.50702	9.29152e-100	1.99252e-98	yes	sbnF	WP_102991756.1 IucA/IucC family siderophore biosynthesis protein [Laceyella sacchari]	Metabolism;Metabolism;Metabolism	Global and overview maps;Global and overview maps;Biosynthesis of other secondary metabolites	ko01100//Metabolic pathways;ko01110//Biosynthesis of secondary metabolites;ko00997//Biosynthesis of various secondary metabolites - part 3	K23374;K23374;K23374	GO:0030288//outer membrane-bounded periplasmic space	-	GO:0019290//siderophore biosynthetic process
C1X05_04260	31273	46.6667	6896.37	12.0633	24031	5905.98	34929	8042.03	34859	6741.1	13	3.83	33	8.21	94	24.15	24031	5905.98	34929	8042.03	34859	6741.1	13	3.83	33	8.21	94	24.15	-9.15906	3.21784e-78	4.94362e-77	yes	rhmA	AUS08116.1 siderophore biosynthesis protein SbnG [Laceyella sacchari]	-	-	-	-	-	GO:0000287//magnesium ion binding;GO:0003824//catalytic activity;GO:0004743//pyruvate kinase activity;GO:0018802//2,4-dihydroxyhept-2-ene-1,7-dioate aldolase activity;GO:0030955//potassium ion binding	GO:0006096//glycolytic process
C1X05_04265	22354.3	34.6667	3126	5.7	18528	2895.69	21916	3208.82	26619	3273.5	9	1.69	22	3.48	73	11.93	18528	2895.69	21916	3208.82	26619	3273.5	9	1.69	22	3.48	73	11.93	-9.09914	6.25018e-81	9.94873e-80	yes	sbnH	WP_102993772.1 type III PLP-dependent enzyme [Laceyella sacchari]	Metabolism;Metabolism;Metabolism	Global and overview maps;Global and overview maps;Biosynthesis of other secondary metabolites	ko01100//Metabolic pathways;ko01110//Biosynthesis of secondary metabolites;ko00997//Biosynthesis of various secondary metabolites - part 3	K23373;K23373;K23373	-	GO:0003824//catalytic activity;GO:0008792//arginine decarboxylase activity;GO:0008836//diaminopimelate decarboxylase activity;GO:0016831//carboxy-lyase activity	GO:0008216//spermidine metabolic process;GO:0008295//spermidine biosynthetic process;GO:0009089//lysine biosynthetic process via diaminopimelate
C1X05_04270	17800	28.6667	3636.15	6.87667	17003	3855.04	16473	3498.93	19924	3554.47	12	3.26	23	5.28	51	12.09	17003	3855.04	16473	3498.93	19924	3554.47	12	3.26	23	5.28	51	12.09	-9.04649	0	0	yes	sbnI	WP_102991758.1 ParB N-terminal domain-containing protein [Laceyella sacchari]	Metabolism;Metabolism;Metabolism	Global and overview maps;Global and overview maps;Biosynthesis of other secondary metabolites	ko01100//Metabolic pathways;ko01110//Biosynthesis of secondary metabolites;ko00997//Biosynthesis of various secondary metabolites - part 3	K23371;K23371;K23371	-	GO:0043565//sequence-specific DNA binding	GO:0032466//negative regulation of cytokinesis
C1X05_04335	714.333	1633.67	93.4467	258.19	527	76.77	839	114.5	777	89.07	1644	287.08	1783	263	1474	224.49	527	76.77	839	114.5	777	89.07	1644	287.08	1783	263	1474	224.49	1.46622	9.13711e-22	4.00787e-21	yes	yqiR	WP_102993773.1 sigma 54-interacting transcriptional regulator [Laceyella sacchari]	-	-	-	-	GO:0005737//cytoplasm	GO:0000150//recombinase activity;GO:0000155//phosphorelay sensor kinase activity;GO:0000156//phosphorelay response regulator activity;GO:0003677//DNA binding;GO:0004176//ATP-dependent peptidase activity;GO:0004252//serine-type endopeptidase activity;GO:0004871//signal transducer activity;GO:0005524//ATP binding;GO:0008134//transcription factor binding;GO:0016887//ATPase activity;GO:0043565//seque…	GO:0000160//phosphorelay signal transduction system;GO:0006310//DNA recombination;GO:0006355//regulation of transcription, DNA-templated;GO:0006508//proteolysis;GO:0006796//phosphate-containing compound metabolic process;GO:0006808//regulation of nitrogen utilization;GO:0006817//phosphate ion transport;GO:0007165//signal transduction;GO:0010109//regulation of photosynthesis;GO:0030436//asexual sp…
C1X05_04340	83.6667	13.3333	16.0233	3.07333	98	20.55	72	14.15	81	13.37	16	4.02	9	1.91	15	3.29	98	20.55	72	14.15	81	13.37	16	4.02	9	1.91	15	3.29	-2.3823	1.89585e-14	6.20166e-14	yes	fadM	AUS08130.1 proline dehydrogenase [Laceyella sacchari]	Metabolism;Metabolism;Metabolism	Global and overview maps;Global and overview maps;Amino acid metabolism	ko01100//Metabolic pathways;ko01110//Biosynthesis of secondary metabolites;ko00330//Arginine and proline metabolism	K00318;K00318;K00318	GO:0005737//cytoplasm	GO:0003677//DNA binding;GO:0008094//DNA-dependent ATPase activity	GO:0006281//DNA repair;GO:0006310//DNA recombination;GO:0009432//SOS response
C1X05_04345	74.3333	357.333	51.6	303.187	70	54.97	45	33.1	108	66.73	325	305.91	371	294.97	376	308.68	70	54.97	45	33.1	108	66.73	325	305.91	371	294.97	376	308.68	2.55476	6.44269e-36	4.2785e-35	yes	--	WP_102991772.1 MULTISPECIES: hypothetical protein [Laceyella]	-	-	-	-	-	-	-
C1X05_04355	2125.33	762.333	229.247	98.9667	1936	232.57	1969	221.6	2471	233.57	690	99.36	766	93.17	831	104.37	1936	232.57	1969	221.6	2471	233.57	690	99.36	766	93.17	831	104.37	-1.21189	1.62577e-28	8.73111e-28	yes	pucR	WP_102991774.1 PucR family transcriptional regulator [Laceyella sacchari]	-	-	-	-	-	GO:0043565//sequence-specific DNA binding	-
C1X05_04360	1078	347.667	290.757	112.303	977	292.6	1064	298.53	1193	281.14	302	108.42	357	108.26	384	120.23	977	292.6	1064	298.53	1193	281.14	302	108.42	357	108.26	384	120.23	-1.37241	3.24571e-31	1.9091e-30	yes	yqfA	WP_102993774.1 hemolysin III family protein [Laceyella sacchari]	-	-	-	-	GO:0005575//cellular_component;GO:0005623//cell;GO:0005886//plasma membrane;GO:0016020//membrane;GO:0016021//integral component of membrane;GO:0031224//intrinsic component of membrane;GO:0044425//membrane part;GO:0044464//cell part;GO:0071944//cell periphery	GO:0015267//channel activity	GO:0008150//biological_process;GO:0009987//cellular process;GO:0019835//cytolysis
C1X05_04375	1258	429	273.79	111.75	1139	275.72	1205	273.27	1430	272.38	357	103.59	464	113.73	466	117.93	1139	275.72	1205	273.27	1430	272.38	357	103.59	464	113.73	466	117.93	-1.29279	3.64685e-29	2.01819e-28	yes	yodJ	WP_102993775.1 M15 family metallopeptidase [Laceyella sacchari]	Metabolism;Environmental Information Processing;Metabolism	Global and overview maps;Signal transduction;Glycan biosynthesis and metabolism	ko01100//Metabolic pathways;ko02020//Two-component system;ko00550//Peptidoglycan biosynthesis	K07260;K07260;K07260	-	GO:0008233//peptidase activity	GO:0006508//proteolysis;GO:0016051//carbohydrate biosynthetic process
C1X05_04430	2877.67	442.667	534.99	98.9533	2374	491.52	3020	585.77	3239	527.68	400	99.27	480	100.62	448	96.97	2374	491.52	3020	585.77	3239	527.68	400	99.27	480	100.62	448	96.97	-2.43469	3.93604e-94	7.54938e-93	yes	yeiR	WP_102991786.1 GTP-binding protein [Laceyella sacchari]	-	-	-	-	GO:0005658//alpha DNA polymerase:primase complex;GO:0005737//cytoplasm;GO:0043190//ATP-binding cassette (ABC) transporter complex	GO:0000166//nucleotide binding;GO:0003688//DNA replication origin binding;GO:0003824//catalytic activity;GO:0004003//ATP-dependent DNA helicase activity;GO:0005524//ATP binding;GO:0005525//GTP binding;GO:0016530//metallochaperone activity;GO:0016772//transferase activity, transferring phosphorus-containing groups;GO:0016818//hydrolase activity, acting on acid anhydrides, in phosphorus-containing …	GO:0002949//tRNA threonylcarbamoyladenosine modification;GO:0006260//DNA replication;GO:0006400//tRNA modification;GO:0006464//cellular protein modification process;GO:0006614//SRP-dependent cotranslational protein targeting to membrane;GO:0006777//Mo-molybdopterin cofactor biosynthetic process;GO:0006810//transport;GO:0009236//cobalamin biosynthetic process;GO:0015809//arginine transport;GO:0015…
C1X05_04445	28764	3897.67	3587.4	585.52	24130	3348.58	30075	3909.92	32087	3503.71	3700	615.47	4055	569.76	3938	571.33	24130	3348.58	30075	3909.92	32087	3503.71	3700	615.47	4055	569.76	3938	571.33	-2.61515	2.29097e-112	5.52696e-111	yes	apr	WP_102991789.1 S8 family serine peptidase [Laceyella sacchari]	-	-	-	-	-	GO:0008236//serine-type peptidase activity	GO:0006508//proteolysis;GO:0009306//protein secretion
C1X05_04455	248	453.667	32.7933	71.8767	254	37.17	218	29.89	272	31.32	427	74.9	449	66.53	485	74.2	254	37.17	218	29.89	272	31.32	427	74.9	449	66.53	485	74.2	1.13212	2.77772e-15	9.38469e-15	yes	--	WP_102991791.1 Na+/H+ antiporter NhaC family protein [Laceyella sacchari]	-	-	-	-	GO:0016021//integral component of membrane	GO:0015385//sodium:proton antiporter activity	GO:0006814//sodium ion transport;GO:0006818//hydrogen transport
C1X05_04460	1036	364.333	225.087	94.6567	908	217.35	1213	272.01	987	185.9	360	103.29	350	84.83	383	95.85	908	217.35	1213	272.01	987	185.9	360	103.29	350	84.83	383	95.85	-1.2497	4.72099e-16	1.65664e-15	yes	ycgL	WP_102991792.1 nucleotidyltransferase domain-containing protein [Laceyella sacchari]	-	-	-	-	-	-	-
C1X05_04495	12.6667	149.667	5.71	81.1567	14	7.1	6	2.85	18	7.18	108	65.64	175	89.84	166	87.99	14	7.1	6	2.85	18	7.18	108	65.64	175	89.84	166	87.99	3.82915	1.79427e-42	1.40271e-41	yes	--	WP_102991799.1 DoxX family protein [Laceyella sacchari]	-	-	-	-	GO:0005575//cellular_component;GO:0005623//cell;GO:0005886//plasma membrane;GO:0016020//membrane;GO:0016021//integral component of membrane;GO:0031224//intrinsic component of membrane;GO:0044425//membrane part;GO:0044464//cell part;GO:0071944//cell periphery	-	-
C1X05_04500	812.667	40.6667	255.42	15.19	854	295.64	754	244.53	830	226.09	35	14.52	38	13.32	49	17.73	854	295.64	754	244.53	830	226.09	35	14.52	38	13.32	49	17.73	-4.07168	2.57631e-104	5.76496e-103	yes	--	WP_102991800.1 hypothetical protein [Laceyella sacchari]	-	-	-	-	-	-	-
C1X05_04505	150.667	10	80.43	6.45333	183	107.12	117	64.16	152	70.01	12	8.42	4	2.37	14	8.57	183	107.12	117	64.16	152	70.01	12	8.42	4	2.37	14	8.57	-3.63962	2.80063e-27	1.4535e-26	yes	--	WP_102991801.1 hypothetical protein [Laceyella sacchari]	-	-	-	-	-	-	-
C1X05_04510	199.333	65.6667	33.9733	13.2933	183	34.56	201	35.56	214	31.8	52	11.77	83	15.87	62	12.24	183	34.56	201	35.56	214	31.8	52	11.77	83	15.87	62	12.24	-1.3537	4.14493e-13	1.2774e-12	yes	yfmJ	WP_102991802.1 NADP-dependent oxidoreductase [Laceyella sacchari]	-	-	-	-	-	GO:0003674//molecular_function;GO:0003824//catalytic activity;GO:0004024//alcohol dehydrogenase activity, zinc-dependent;GO:0008270//zinc ion binding;GO:0008743//L-threonine 3-dehydrogenase activity;GO:0016491//oxidoreductase activity;GO:0016655//oxidoreductase activity, acting on NAD(P)H, quinone or similar compound as acceptor;GO:0051903//S-(hydroxymethyl)glutathione dehydrogenase activity	GO:0006113//fermentation;GO:0006567//threonine catabolic process;GO:0006725//cellular aromatic compound metabolic process;GO:0008150//biological_process;GO:0008152//metabolic process;GO:0009056//catabolic process;GO:0009404//toxin metabolic process;GO:0009636//response to toxic substance;GO:0009987//cellular process;GO:0019439//aromatic compound catabolic process;GO:0042221//response to chemical;…
C1X05_04520	299.667	71.3333	35.5233	10.0467	298	39.24	256	31.58	345	35.75	54	8.52	94	12.53	66	9.09	298	39.24	256	31.58	345	35.75	54	8.52	94	12.53	66	9.09	-1.82205	1.72793e-21	7.49419e-21	yes	putP	WP_102991804.1 sodium/proline symporter PutP [Laceyella sacchari]	-	-	-	-	GO:0005887//integral component of plasma membrane;GO:0016020//membrane	GO:0005298//proline:sodium symporter activity;GO:0015370//solute:sodium symporter activity;GO:0015498//pantothenate:sodium symporter activity;GO:0022857//transmembrane transporter activity;GO:0031402//sodium ion binding	GO:0006810//transport;GO:0006814//sodium ion transport;GO:0015824//proline transport;GO:0015887//pantothenate transmembrane transport;GO:0015937//coenzyme A biosynthetic process;GO:0055085//transmembrane transport
C1X05_04545	986.333	403.333	161.253	79.4033	947	172.25	863	147.06	1149	164.45	380	82.85	414	76.25	416	79.11	947	172.25	863	147.06	1149	164.45	380	82.85	414	76.25	416	79.11	-1.02206	3.67922e-17	1.35255e-16	yes	rsgA2	WP_102991808.1 ribosome small subunit-dependent GTPase A [Laceyella sacchari]	Metabolism;Metabolism	Global and overview maps;Metabolism of cofactors and vitamins	ko01100//Metabolic pathways;ko00730//Thiamine metabolism	K06949;K06949	GO:0005575//cellular_component;GO:0005622//intracellular;GO:0005623//cell;GO:0005737//cytoplasm;GO:0005887//integral component of plasma membrane;GO:0009898//cytoplasmic side of plasma membrane;GO:0043190//ATP-binding cassette (ABC) transporter complex;GO:0044424//intracellular part;GO:0044464//cell part;GO:0055051//ATP-binding cassette (ABC) transporter complex, integrated substrate binding;GO:0…	GO:0000166//nucleotide binding;GO:0001882//nucleoside binding;GO:0001883//purine nucleoside binding;GO:0003674//molecular_function;GO:0003676//nucleic acid binding;GO:0003723//RNA binding;GO:0003824//catalytic activity;GO:0003924//GTPase activity;GO:0005319//lipid transporter activity;GO:0005488//binding;GO:0005524//ATP binding;GO:0005525//GTP binding;GO:0008565//protein transporter activity;GO:0…	GO:0000910//cytokinesis;GO:0002949//tRNA threonylcarbamoyladenosine modification;GO:0006400//tRNA modification;GO:0006412//translation;GO:0006464//cellular protein modification process;GO:0006576//cellular biogenic amine metabolic process;GO:0006810//transport;GO:0006824//cobalt ion transport;GO:0006869//lipid transport;GO:0008150//biological_process;GO:0008272//sulfate transport;GO:0015675//nick…
C1X05_04590	525	208	116.807	55.8267	451	112.12	494	115.06	630	123.24	183	54.53	204	51.35	237	61.6	451	112.12	494	115.06	630	123.24	183	54.53	204	51.35	237	61.6	-1.0651	3.26142e-14	1.05348e-13	yes	yhcI	WP_102991816.1 ABC transporter permease subunit [Laceyella sacchari]	-	-	-	-	-	-	GO:0055085//transmembrane transport
C1X05_04595	3	18	1.99	15.28	1	0.79	2	1.47	6	3.71	16	15.06	16	12.72	22	18.06	1	0.79	2	1.47	6	3.71	16	15.06	16	12.72	22	18.06	2.9408	5.44962e-09	1.38392e-08	yes	--	AUS08177.1 hypothetical protein C1X05_04595 [Laceyella sacchari]	-	-	-	-	-	-	-
C1X05_04605	0.666667	18.3333	0.38	12.7333	1	0.64	0	0	1	0.5	19	14.52	15	9.68	21	14	1	0.64	0	0	1	0.5	19	14.52	15	9.68	21	14	5.06647	7.63048e-14	2.43167e-13	yes	--	WP_102991819.1 MULTISPECIES: hypothetical protein [Laceyella]	-	-	-	-	-	-	-
C1X05_04630	381.667	1055	46.32	153.82	350	47.25	359	45.4	436	46.31	933	150.97	1013	138.46	1219	172.03	350	47.25	359	45.4	436	46.31	933	150.97	1013	138.46	1219	172.03	1.73154	1.09895e-42	8.74629e-42	yes	--	AUS08184.1 hypothetical protein C1X05_04630 [Laceyella sacchari]	-	-	-	-	-	GO:0005515//protein binding;GO:0016831//carboxy-lyase activity;GO:0030170//pyridoxal phosphate binding	GO:0007064//mitotic sister chromatid cohesion;GO:0019752//carboxylic acid metabolic process
C1X05_04635	708.667	151.667	410.533	104.85	732	471.34	559	337.2	835	423.06	115	88.76	146	95.19	194	130.6	732	471.34	559	337.2	835	423.06	115	88.76	146	95.19	194	130.6	-1.96917	1.16758e-27	6.12138e-27	yes	--	WP_102991825.1 hypothetical protein [Laceyella sacchari]	-	-	-	-	-	-	-
C1X05_04645	589.333	1248.33	52.13	134.323	431	42.96	573	53.51	764	59.92	1123	134.17	1348	136.04	1274	132.76	431	42.96	573	53.51	764	59.92	1123	134.17	1348	136.04	1274	132.76	1.36552	4.45657e-25	2.15366e-24	yes	sqhC	WP_102991827.1 squalene--hopene cyclase [Laceyella sacchari]	-	-	-	-	GO:0005575//cellular_component;GO:0005615//extracellular space;GO:0005623//cell;GO:0005886//plasma membrane;GO:0016020//membrane;GO:0044464//cell part;GO:0071944//cell periphery	GO:0003674//molecular_function;GO:0003824//catalytic activity;GO:0016829//lyase activity;GO:0016853//isomerase activity;GO:0016866//intramolecular transferase activity;GO:0034073//tetrahymanol cyclase activity;GO:0051007//squalene-hopene cyclase activity	GO:0006629//lipid metabolic process;GO:0006720//isoprenoid metabolic process;GO:0006721//terpenoid metabolic process;GO:0006722//triterpenoid metabolic process;GO:0008150//biological_process;GO:0008152//metabolic process;GO:0008299//isoprenoid biosynthetic process;GO:0008610//lipid biosynthetic process;GO:0009058//biosynthetic process;GO:0009987//cellular process;GO:0016104//triterpenoid biosynth…
C1X05_04650	4950	866	1019.91	213.843	4629	1060.72	4542	975.04	5679	1023.96	746	204.91	934	216.7	918	219.92	4629	1060.72	4542	975.04	5679	1023.96	746	204.91	934	216.7	918	219.92	-2.25381	2.11283e-91	3.88358e-90	yes	CPE2509	WP_102991828.1 DegV family protein [Laceyella sacchari]	-	-	-	-	GO:0000445//THO complex part of transcription export complex;GO:0005575//cellular_component	GO:0003674//molecular_function;GO:0005488//binding;GO:0005515//protein binding;GO:0008289//lipid binding;GO:0016740//transferase activity	GO:0006397//mRNA processing;GO:0007030//Golgi organization;GO:0008150//biological_process
C1X05_04665	2.33333	24	2.2	26.9567	4	4.15	0	0	3	2.45	23	28.63	28	29.44	21	22.8	4	4.15	0	0	3	2.45	23	28.63	28	29.44	21	22.8	3.61507	2.83528e-13	8.79051e-13	yes	--	WP_102991831.1 hypothetical protein [Laceyella sacchari]	-	-	-	-	-	-	-
C1X05_04670	1	82	0.506667	56.45	0	0	0	0	3	1.52	58	44.77	93	60.63	95	63.95	0	0	0	0	3	1.52	58	44.77	93	60.63	95	63.95	6.79979	1.92624e-45	1.6252e-44	yes	--	WP_102991832.1 MULTISPECIES: hypothetical protein [Laceyella]	-	-	-	-	-	GO:0005524//ATP binding;GO:0008565//protein transporter activity	GO:0007059//chromosome segregation;GO:0030253//protein secretion by the type I secretion system;GO:0030261//chromosome condensation
C1X05_04675	4.66667	119.667	1.78667	58.62	1	0.45	4	1.7	9	3.21	106	57.62	114	52.34	139	65.9	1	0.45	4	1.7	9	3.21	106	57.62	114	52.34	139	65.9	5.03605	4.30879e-54	4.36247e-53	yes	--	AUS08193.1 hypothetical protein C1X05_04675 [Laceyella sacchari]	-	-	-	-	-	-	-
C1X05_04705	6503.67	10638.3	859.967	1741.76	4343	657.99	5003	710.1	10165	1211.81	9932	1803.73	12110	1857.71	9873	1563.84	4343	657.99	5003	710.1	10165	1211.81	9932	1803.73	12110	1857.71	9873	1563.84	1.01819	1.42832e-07	3.34394e-07	yes	cpt	WP_102991837.1 zinc carboxypeptidase [Laceyella sacchari]	-	-	-	-	-	GO:0004181//metallocarboxypeptidase activity;GO:0004252//serine-type endopeptidase activity;GO:0008270//zinc ion binding	GO:0006508//proteolysis
C1X05_04715	865.333	1614.67	103.42	238.76	613	83.63	673	86.01	1310	140.62	1585	259.19	1717	237.17	1542	219.92	613	83.63	673	86.01	1310	140.62	1585	259.19	1717	237.17	1542	219.92	1.20705	8.39766e-12	2.41828e-11	yes	spoVR	AUS08200.1 stage V sporulation protein R [Laceyella sacchari]	-	-	-	-	-	-	GO:0006950//response to stress;GO:0006974//cellular response to DNA damage stimulus;GO:0008150//biological_process;GO:0009653//anatomical structure morphogenesis;GO:0009987//cellular process;GO:0030154//cell differentiation;GO:0030435//sporulation resulting in formation of a cellular spore;GO:0032502//developmental process;GO:0033554//cellular response to stress;GO:0043934//sporulation;GO:0048646…
C1X05_04725	7.33333	18	2.81667	8.16	8	3.32	9	3.5	5	1.63	19	9.46	13	5.47	22	9.55	8	3.32	9	3.5	5	1.63	19	9.46	13	5.47	22	9.55	1.53458	0.00031301	0.000565249	yes	ykfC	AUS10368.1 NlpC/P60 family protein [Laceyella sacchari]	-	-	-	-	-	-	-
C1X05_04735	47	131.333	6.29333	21.23	38	5.65	53	7.38	50	5.85	137	24.42	140	21.08	117	18.19	38	5.65	53	7.38	50	5.85	137	24.42	140	21.08	117	18.19	1.75421	2.02093e-16	7.23134e-16	yes	yheD	WP_102991840.1 YheC/YheD family protein [Laceyella sacchari]	-	-	-	-	GO:0005575//cellular_component;GO:0005622//intracellular;GO:0005623//cell;GO:0005737//cytoplasm;GO:0005829//cytosol;GO:0044424//intracellular part;GO:0044444//cytoplasmic part;GO:0044464//cell part	GO:0000166//nucleotide binding;GO:0000287//magnesium ion binding;GO:0003674//molecular_function;GO:0003824//catalytic activity;GO:0004363//glutathione synthase activity;GO:0004828//serine-tRNA ligase activity;GO:0005488//binding;GO:0005524//ATP binding;GO:0008144//drug binding;GO:0016874//ligase activity;GO:0016879//ligase activity, forming carbon-nitrogen bonds;GO:0016881//acid-amino acid ligase…	GO:0006434//seryl-tRNA aminoacylation;GO:0006518//peptide metabolic process;GO:0006575//cellular modified amino acid metabolic process;GO:0006749//glutathione metabolic process;GO:0006750//glutathione biosynthetic process;GO:0006790//sulfur compound metabolic process;GO:0006807//nitrogen compound metabolic process;GO:0008150//biological_process;GO:0008152//metabolic process;GO:0009058//biosynthet…
C1X05_04740	37.6667	87.3333	4.57333	12.9733	24	3.3	38	4.9	51	5.52	80	13.19	100	13.93	82	11.8	24	3.3	38	4.9	51	5.52	80	13.19	100	13.93	82	11.8	1.50423	7.18772e-11	1.98353e-10	yes	yheD	WP_102991841.1 MULTISPECIES: YheC/YheD family protein [Laceyella]	-	-	-	-	GO:0005575//cellular_component;GO:0005618//cell wall;GO:0005622//intracellular;GO:0005623//cell;GO:0005737//cytoplasm;GO:0005829//cytosol;GO:0016020//membrane;GO:0030312//external encapsulating structure;GO:0031160//spore wall;GO:0042601//endospore-forming forespore;GO:0042763//intracellular immature spore;GO:0044424//intracellular part;GO:0044444//cytoplasmic part;GO:0044464//cell part;GO:007194…	GO:0000166//nucleotide binding;GO:0000287//magnesium ion binding;GO:0003674//molecular_function;GO:0003824//catalytic activity;GO:0004363//glutathione synthase activity;GO:0005488//binding;GO:0005524//ATP binding;GO:0008144//drug binding;GO:0016874//ligase activity;GO:0016879//ligase activity, forming carbon-nitrogen bonds;GO:0016881//acid-amino acid ligase activity;GO:0017076//purine nucleotide …	GO:0006518//peptide metabolic process;GO:0006575//cellular modified amino acid metabolic process;GO:0006749//glutathione metabolic process;GO:0006750//glutathione biosynthetic process;GO:0006790//sulfur compound metabolic process;GO:0006807//nitrogen compound metabolic process;GO:0008150//biological_process;GO:0008152//metabolic process;GO:0009058//biosynthetic process;GO:0009653//anatomical stru…
C1X05_04745	12.3333	59.6667	1.97	11.3567	14	2.46	10	1.65	13	1.8	57	12.02	67	11.93	55	10.12	14	2.46	10	1.65	13	1.8	57	12.02	67	11.93	55	10.12	2.52727	5.44209e-19	2.13535e-18	yes	yheC	WP_102991842.1 YheC/YheD family protein [Laceyella sacchari]	-	-	-	-	GO:0005575//cellular_component;GO:0005618//cell wall;GO:0005622//intracellular;GO:0005623//cell;GO:0005737//cytoplasm;GO:0005829//cytosol;GO:0016020//membrane;GO:0030312//external encapsulating structure;GO:0031160//spore wall;GO:0044424//intracellular part;GO:0044444//cytoplasmic part;GO:0044464//cell part;GO:0071944//cell periphery	GO:0000166//nucleotide binding;GO:0000287//magnesium ion binding;GO:0003674//molecular_function;GO:0003824//catalytic activity;GO:0004363//glutathione synthase activity;GO:0005488//binding;GO:0005524//ATP binding;GO:0008144//drug binding;GO:0016874//ligase activity;GO:0016879//ligase activity, forming carbon-nitrogen bonds;GO:0016881//acid-amino acid ligase activity;GO:0017076//purine nucleotide …	GO:0006464//cellular protein modification process;GO:0006518//peptide metabolic process;GO:0006575//cellular modified amino acid metabolic process;GO:0006749//glutathione metabolic process;GO:0006750//glutathione biosynthetic process;GO:0006790//sulfur compound metabolic process;GO:0006807//nitrogen compound metabolic process;GO:0008150//biological_process;GO:0008152//metabolic process;GO:0009058…
C1X05_04750	44.6667	94.6667	5.33333	13.9367	27	3.64	49	6.2	58	6.16	102	16.5	84	11.48	98	13.83	27	3.64	49	6.2	58	6.16	102	16.5	84	11.48	98	13.83	1.38578	1.91739e-08	4.69912e-08	yes	yheD	PRZ12310.1 glutathione synthase/RimK-type ligase-like ATP-grasp enzyme [Laceyella sediminis]	-	-	-	-	GO:0005575//cellular_component;GO:0005622//intracellular;GO:0005623//cell;GO:0005737//cytoplasm;GO:0005829//cytosol;GO:0044424//intracellular part;GO:0044444//cytoplasmic part;GO:0044464//cell part	GO:0000166//nucleotide binding;GO:0000287//magnesium ion binding;GO:0003674//molecular_function;GO:0003824//catalytic activity;GO:0004363//glutathione synthase activity;GO:0005488//binding;GO:0005524//ATP binding;GO:0008144//drug binding;GO:0016874//ligase activity;GO:0016879//ligase activity, forming carbon-nitrogen bonds;GO:0016881//acid-amino acid ligase activity;GO:0017076//purine nucleotide …	GO:0006464//cellular protein modification process;GO:0006518//peptide metabolic process;GO:0006575//cellular modified amino acid metabolic process;GO:0006749//glutathione metabolic process;GO:0006750//glutathione biosynthetic process;GO:0006790//sulfur compound metabolic process;GO:0006807//nitrogen compound metabolic process;GO:0008150//biological_process;GO:0008152//metabolic process;GO:0009058…
C1X05_04760	2.66667	8.66667	0.33	1.34667	1	0.15	2	0.27	5	0.57	7	1.22	12	1.76	7	1.06	1	0.15	2	0.27	5	0.57	7	1.22	12	1.76	7	1.06	2.02885	0.00154781	0.0025836	yes	--	WP_089966105.1 tetratricopeptide repeat protein [Lihuaxuella thermophila]	-	-	-	-	-	GO:0005515//protein binding	GO:0007064//mitotic sister chromatid cohesion
C1X05_04765	344.667	656.333	62.6767	143.133	428	85.85	217	40.78	389	61.4	692	166.39	725	147.25	552	115.76	428	85.85	217	40.78	389	61.4	692	166.39	725	147.25	552	115.76	1.19136	7.64825e-08	1.80841e-07	yes	dnaI	AUS08208.1 primosomal protein DnaI [Laceyella sacchari]	-	-	-	-	GO:0005575//cellular_component;GO:0005622//intracellular;GO:0005623//cell;GO:0005657//replication fork;GO:0005694//chromosome;GO:0005737//cytoplasm;GO:0005886//plasma membrane;GO:0016020//membrane;GO:0030894//replisome;GO:0032991//macromolecular complex;GO:0032993//protein-DNA complex;GO:0043226//organelle;GO:0043228//non-membrane-bounded organelle;GO:0043229//intracellular organelle;GO:0043232//…	GO:0000166//nucleotide binding;GO:0003674//molecular_function;GO:0003676//nucleic acid binding;GO:0003677//DNA binding;GO:0003688//DNA replication origin binding;GO:0003690//double-stranded DNA binding;GO:0005488//binding;GO:0005524//ATP binding;GO:0008144//drug binding;GO:0016818//hydrolase activity, acting on acid anhydrides, in phosphorus-containing anhydrides;GO:0016887//ATPase activity;GO:00…	GO:0006139//nucleobase-containing compound metabolic process;GO:0006259//DNA metabolic process;GO:0006260//DNA replication;GO:0006261//DNA-dependent DNA replication;GO:0006269//DNA replication, synthesis of RNA primer;GO:0006270//DNA replication initiation;GO:0006275//regulation of DNA replication;GO:0006725//cellular aromatic compound metabolic process;GO:0006807//nitrogen compound metabolic pro…
C1X05_04770	12.6667	35	3.69333	12.55	14	4.55	8	2.44	16	4.09	45	17.54	27	8.89	33	11.22	14	4.55	8	2.44	16	4.09	45	17.54	27	8.89	33	11.22	1.76469	2.65117e-06	5.67347e-06	yes	--	WP_102991847.1 hypothetical protein [Laceyella sacchari]	-	-	-	-	-	-	-
C1X05_04775	10.3333	103.333	3.21667	37.0767	15	5	9	2.81	7	1.84	82	32.79	98	33.1	130	45.34	15	5	9	2.81	7	1.84	82	32.79	98	33.1	130	45.34	3.52687	1.19917e-30	6.96061e-30	yes	--	WP_102991848.1 hypothetical protein [Laceyella sacchari]	-	-	-	-	-	-	-
C1X05_04780	15.6667	72	4.73	25.55	18	5.91	16	4.92	13	3.36	63	24.81	65	21.62	88	30.22	18	5.91	16	4.92	13	3.36	63	24.81	65	21.62	88	30.22	2.43341	6.72677e-18	2.54251e-17	yes	--	WP_102991849.1 MULTISPECIES: hypothetical protein [Laceyella]	-	-	-	-	-	-	-
C1X05_04790	716.667	288	202.58	97.56	738	231.81	572	168.32	840	207.61	244	91.87	269	85.55	351	115.26	738	231.81	572	168.32	840	207.61	244	91.87	269	85.55	351	115.26	-1.05413	4.90666e-11	1.36625e-10	yes	apl	WP_102991851.1 DedA family protein [Laceyella sacchari]	-	-	-	-	GO:0005575//cellular_component;GO:0005623//cell;GO:0005886//plasma membrane;GO:0009986//cell surface;GO:0016020//membrane;GO:0016021//integral component of membrane;GO:0031224//intrinsic component of membrane;GO:0044425//membrane part;GO:0044464//cell part;GO:0071944//cell periphery	GO:0003674//molecular_function	GO:0030436//asexual sporulation
C1X05_04805	325.667	674.333	42.9233	106.113	306	44.58	333	45.45	338	38.74	607	106	693	102.22	723	110.12	306	44.58	333	45.45	338	38.74	607	106	693	102.22	723	110.12	1.30577	1.60172e-24	7.62111e-24	yes	ytoI	WP_102991854.1 CBS domain-containing protein [Laceyella sacchari]	-	-	-	-	GO:0009898//cytoplasmic side of plasma membrane;GO:0043190//ATP-binding cassette (ABC) transporter complex	GO:0000150//recombinase activity;GO:0003674//molecular_function;GO:0003677//DNA binding;GO:0003700//transcription factor activity, sequence-specific DNA binding;GO:0003938//IMP dehydrogenase activity;GO:0004122//cystathionine beta-synthase activity;GO:0004674//protein serine/threonine kinase activity;GO:0005524//ATP binding;GO:0015095//magnesium ion transmembrane transporter activity;GO:0016791//…	GO:0005975//carbohydrate metabolic process;GO:0006310//DNA recombination;GO:0006352//DNA-templated transcription, initiation;GO:0006355//regulation of transcription, DNA-templated;GO:0008150//biological_process;GO:0009152//purine ribonucleotide biosynthetic process;GO:0009401//phosphoenolpyruvate-dependent sugar phosphotransferase system;GO:0009889//regulation of biosynthetic process;GO:0010468//…
C1X05_04815	765.333	261.667	709.097	287.593	769	785.97	739	707.59	788	633.73	203	248.7	232	240.09	350	373.99	769	785.97	739	707.59	788	633.73	203	248.7	232	240.09	350	373.99	-1.30195	5.96381e-14	1.90447e-13	yes	ytzJ	WP_022735820.1 MULTISPECIES: hypothetical protein [Thermoactinomycetaceae]	-	-	-	-	-	-	-
C1X05_04820	13	33	4.19333	12.79	14	5.01	10	3.35	15	4.22	32	13.72	34	12.31	33	12.34	14	5.01	10	3.35	15	4.22	32	13.72	34	12.31	33	12.34	1.60885	2.83914e-07	6.4703e-07	yes	--	WP_102991855.1 MULTISPECIES: hypothetical protein [Laceyella]	-	-	-	-	-	-	-
C1X05_04825	1.66667	9	0.963333	5.74	4	2.34	1	0.55	0	0	9	6.32	6	3.56	12	7.34	4	2.34	1	0.55	0	0	9	6.32	6	3.56	12	7.34	2.57494	0.000249972	0.000455138	yes	ytrH	AUS08220.1 sporulation protein [Laceyella sacchari]	-	-	-	-	GO:0005575//cellular_component;GO:0016020//membrane;GO:0016021//integral component of membrane;GO:0031224//intrinsic component of membrane;GO:0044425//membrane part	-	GO:0008150//biological_process;GO:0009653//anatomical structure morphogenesis;GO:0009987//cellular process;GO:0030154//cell differentiation;GO:0030435//sporulation resulting in formation of a cellular spore;GO:0032502//developmental process;GO:0043934//sporulation;GO:0048646//anatomical structure formation involved in morphogenesis;GO:0048856//anatomical structure development;GO:0048869//cellular…
C1X05_04895	9172.33	3003.33	1418.88	560.307	8205	1420.22	7941	1287.7	11371	1548.72	2544	527.83	2983	522.8	3483	630.29	8205	1420.22	7941	1287.7	11371	1548.72	2544	527.83	2983	522.8	3483	630.29	-1.34046	1.76229e-28	9.44781e-28	yes	citZ	AUS08232.1 citrate synthase [Laceyella sacchari]	Metabolism;Metabolism;Metabolism;Metabolism;Metabolism;Metabolism;Metabolism;Metabolism	Global and overview maps;Global and overview maps;Global and overview maps;Global and overview maps;Global and overview maps;Carbohydrate metabolism;Carbohydrate metabolism;Global and overview maps	ko01100//Metabolic pathways;ko01110//Biosynthesis of secondary metabolites;ko01120//Microbial metabolism in diverse environments;ko01230//Biosynthesis of amino acids;ko01200//Carbon metabolism;ko00630//Glyoxylate and dicarboxylate metabolism;ko00020//Citrate cycle (TCA cycle);ko01210//2-Oxocarboxylic acid metabolism	K01647;K01647;K01647;K01647;K01647;K01647;K01647;K01647	GO:0005575//cellular_component;GO:0005622//intracellular;GO:0005623//cell;GO:0005737//cytoplasm;GO:0044424//intracellular part;GO:0044464//cell part	GO:0003674//molecular_function;GO:0003824//catalytic activity;GO:0004108//citrate (Si)-synthase activity;GO:0016740//transferase activity;GO:0016746//transferase activity, transferring acyl groups;GO:0046912//transferase activity, transferring acyl groups, acyl groups converted into alkyl on transfer	GO:0006082//organic acid metabolic process;GO:0006091//generation of precursor metabolites and energy;GO:0006099//tricarboxylic acid cycle;GO:0006101//citrate metabolic process;GO:0008150//biological_process;GO:0008152//metabolic process;GO:0009060//aerobic respiration;GO:0009987//cellular process;GO:0015980//energy derivation by oxidation of organic compounds;GO:0016999//antibiotic metabolic pro…
C1X05_04900	11800.3	3534.67	1583.18	567.443	10326	1539.11	12060	1684.01	13015	1526.43	2954	527.78	3572	539.08	4078	635.47	10326	1539.11	12060	1684.01	13015	1526.43	2954	527.78	3572	539.08	4078	635.47	-1.48028	3.28583e-37	2.23494e-36	yes	icd	AUS08233.1 isocitrate dehydrogenase (NADP(+)) [Laceyella sacchari]	Metabolism;Metabolism;Metabolism;Metabolism;Metabolism;Metabolism;Metabolism;Metabolism;Metabolism	Global and overview maps;Global and overview maps;Global and overview maps;Global and overview maps;Global and overview maps;Energy metabolism;Carbohydrate metabolism;Global and overview maps;Metabolism of other amino acids	ko01100//Metabolic pathways;ko01110//Biosynthesis of secondary metabolites;ko01120//Microbial metabolism in diverse environments;ko01230//Biosynthesis of amino acids;ko01200//Carbon metabolism;ko00720//Carbon fixation pathways in prokaryotes;ko00020//Citrate cycle (TCA cycle);ko01210//2-Oxocarboxylic acid metabolism;ko00480//Glutathione metabolism	K00031;K00031;K00031;K00031;K00031;K00031;K00031;K00031;K00031	GO:0005575//cellular_component;GO:0005622//intracellular;GO:0005623//cell;GO:0005737//cytoplasm;GO:0005829//cytosol;GO:0005962//mitochondrial isocitrate dehydrogenase complex (NAD+);GO:0044424//intracellular part;GO:0044444//cytoplasmic part;GO:0044464//cell part;GO:0045243//cytosolic isocitrate dehydrogenase complex (NAD+)	GO:0000166//nucleotide binding;GO:0000287//magnesium ion binding;GO:0003674//molecular_function;GO:0003824//catalytic activity;GO:0003862//3-isopropylmalate dehydrogenase activity;GO:0004448//isocitrate dehydrogenase activity;GO:0004449//isocitrate dehydrogenase (NAD+) activity;GO:0004450//isocitrate dehydrogenase (NADP+) activity;GO:0005488//binding;GO:0009027//tartrate dehydrogenase activity;GO…	GO:0005975//carbohydrate metabolic process;GO:0006081//cellular aldehyde metabolic process;GO:0006082//organic acid metabolic process;GO:0006091//generation of precursor metabolites and energy;GO:0006097//glyoxylate cycle;GO:0006099//tricarboxylic acid cycle;GO:0006101//citrate metabolic process;GO:0006102//isocitrate metabolic process;GO:0006520//cellular amino acid metabolic process;GO:0006551/…
C1X05_04910	792.667	174.667	272.753	71.3533	798	302.26	794	281.74	786	234.26	158	71.74	209	80.15	157	62.17	798	302.26	794	281.74	786	234.26	158	71.74	209	80.15	157	62.17	-1.93454	8.74359e-36	5.76928e-35	yes	--	AUS08235.1 hypothetical protein C1X05_04910 [Laceyella sacchari]	Metabolism;Metabolism;Metabolism;Metabolism;Metabolism	Global and overview maps;Global and overview maps;Global and overview maps;Carbohydrate metabolism;Carbohydrate metabolism	ko01100//Metabolic pathways;ko01120//Microbial metabolism in diverse environments;ko01200//Carbon metabolism;ko00630//Glyoxylate and dicarboxylate metabolism;ko00650//Butanoate metabolism	K17865;K17865;K17865;K17865;K17865	-	-	-
C1X05_04915	413.667	3649.67	99.27	1067.72	315	85.22	381	96.57	545	116.02	3354	1087.7	3678	1007.53	3917	1107.92	315	85.22	381	96.57	545	116.02	3354	1087.7	3678	1007.53	3917	1107.92	3.42703	8.35401e-150	3.18484e-148	yes	phoP	AUS08236.1 DNA-binding response regulator [Laceyella sacchari]	Environmental Information Processing	Signal transduction	ko02020//Two-component system	K07658	GO:0016020//membrane	GO:0000156//phosphorelay response regulator activity;GO:0003677//DNA binding;GO:0003700//transcription factor activity, sequence-specific DNA binding;GO:0004673//protein histidine kinase activity;GO:0005198//structural molecule activity;GO:0005524//ATP binding	GO:0000160//phosphorelay signal transduction system;GO:0001539//cilium or flagellum-dependent cell motility;GO:0006355//regulation of transcription, DNA-templated;GO:0006796//phosphate-containing compound metabolic process;GO:0006808//regulation of nitrogen utilization;GO:0030436//asexual sporulation;GO:0042173//regulation of sporulation resulting in formation of a cellular spore
C1X05_04920	2022.33	19986.7	198.323	2374.24	1724	189.44	1822	187.56	2521	217.97	18560	2444.58	21479	2389.68	19921	2288.47	1724	189.44	1822	187.56	2521	217.97	18560	2444.58	21479	2389.68	19921	2288.47	3.58154	8.23965e-195	6.36101e-193	yes	phoR	AUS08237.1 PAS domain-containing sensor histidine kinase [Laceyella sacchari]	Environmental Information Processing	Signal transduction	ko02020//Two-component system	K07636	GO:0000176//nuclear exosome (RNase complex);GO:0005575//cellular_component;GO:0005622//intracellular;GO:0005623//cell;GO:0005886//plasma membrane;GO:0009330//DNA topoisomerase complex (ATP-hydrolyzing);GO:0016020//membrane;GO:0016021//integral component of membrane;GO:0017119//Golgi transport complex;GO:0019028//viral capsid;GO:0019031//viral envelope;GO:0031224//intrinsic component of membrane;G…	GO:0000155//phosphorelay sensor kinase activity;GO:0000156//phosphorelay response regulator activity;GO:0000166//nucleotide binding;GO:0003674//molecular_function;GO:0003824//catalytic activity;GO:0003918//DNA topoisomerase type II (ATP-hydrolyzing) activity;GO:0004672//protein kinase activity;GO:0004673//protein histidine kinase activity;GO:0004871//signal transducer activity;GO:0005198//structu…	GO:0000160//phosphorelay signal transduction system;GO:0006265//DNA topological change;GO:0006355//regulation of transcription, DNA-templated;GO:0006396//RNA processing;GO:0006464//cellular protein modification process;GO:0006468//protein phosphorylation;GO:0006793//phosphorus metabolic process;GO:0006796//phosphate-containing compound metabolic process;GO:0006807//nitrogen compound metabolic pro…
C1X05_04925	62.6667	4122	11.6933	922.22	56	11.59	64	12.41	68	11.08	3699	918.01	4013	841.26	4654	1007.39	56	11.59	64	12.41	68	11.08	3699	918.01	4013	841.26	4654	1007.39	6.30135	0	0	yes	sphX	AUS08238.1 phosphate ABC transporter substrate-binding protein [Laceyella sacchari]	Environmental Information Processing;Environmental Information Processing	Membrane transport;Signal transduction	ko02010//ABC transporters;ko02020//Two-component system	K02040;K02040	GO:0005575//cellular_component;GO:0005623//cell;GO:0005886//plasma membrane;GO:0016020//membrane;GO:0030288//outer membrane-bounded periplasmic space;GO:0031362//anchored component of external side of plasma membrane;GO:0044464//cell part;GO:0055052//ATP-binding cassette (ABC) transporter complex, substrate-binding subunit-containing;GO:0071944//cell periphery	GO:0003674//molecular_function;GO:0005488//binding;GO:0015415//phosphate ion transmembrane-transporting ATPase activity;GO:0042301//phosphate ion binding;GO:0043167//ion binding;GO:0043168//anion binding	GO:0006810//transport;GO:0006811//ion transport;GO:0006817//phosphate ion transport;GO:0006820//anion transport;GO:0008150//biological_process;GO:0015698//inorganic anion transport;GO:0051179//localization;GO:0051234//establishment of localization
C1X05_04930	43	2245.67	7.96	503.313	33	6.85	43	8.37	53	8.66	1973	491.23	2311	486.03	2453	532.68	33	6.85	43	8.37	53	8.66	1973	491.23	2311	486.03	2453	532.68	5.98254	5.57278e-307	1.32375e-304	yes	yqgH	AUS08239.1 phosphate ABC transporter permease subunit PstC [Laceyella sacchari]	Environmental Information Processing	Membrane transport	ko02010//ABC transporters	K02037	GO:0005575//cellular_component;GO:0005623//cell;GO:0005886//plasma membrane;GO:0005887//integral component of plasma membrane;GO:0016020//membrane;GO:0016021//integral component of membrane;GO:0031224//intrinsic component of membrane;GO:0031226//intrinsic component of plasma membrane;GO:0043190//ATP-binding cassette (ABC) transporter complex;GO:0044425//membrane part;GO:0044459//plasma membrane p…	GO:0003674//molecular_function;GO:0005215//transporter activity;GO:0005315//inorganic phosphate transmembrane transporter activity;GO:0015291//secondary active transmembrane transporter activity;GO:0015318//inorganic solute uptake transmembrane transporter activity;GO:0015412//molybdate transmembrane-transporting ATPase activity;GO:0015415//phosphate ion transmembrane-transporting ATPase activity…	GO:0006810//transport;GO:0006811//ion transport;GO:0006817//phosphate ion transport;GO:0006820//anion transport;GO:0008150//biological_process;GO:0008272//sulfate transport;GO:0015689//molybdate ion transport;GO:0015698//inorganic anion transport;GO:0033223//2-aminoethylphosphonate transport;GO:0033308//hydroxyectoine transport;GO:0034220//ion transmembrane transport;GO:0035435//phosphate ion tra…
C1X05_04935	67.3333	2736.67	12.64	630.957	50	10.66	55	10.99	97	16.27	2550	651.71	2917	629.73	2743	611.43	50	10.66	55	10.99	97	16.27	2550	651.71	2917	629.73	2743	611.43	5.64147	3.55557e-279	6.45859e-277	yes	yqgI	PRZ16043.1 phosphate transport system permease protein [Laceyella sediminis]	Environmental Information Processing	Membrane transport	ko02010//ABC transporters	K02038	GO:0005887//integral component of plasma membrane;GO:0016020//membrane;GO:0043190//ATP-binding cassette (ABC) transporter complex;GO:0055052//ATP-binding cassette (ABC) transporter complex, substrate-binding subunit-containing	GO:0015412//molybdate transmembrane-transporting ATPase activity;GO:0015415//phosphate ion transmembrane-transporting ATPase activity;GO:0015416//organic phosphonate transmembrane-transporting ATPase activity;GO:0015419//sulfate transmembrane-transporting ATPase activity;GO:0033225//2-aminoethylphosphonate transporting ATPase activity;GO:0042626//ATPase activity, coupled to transmembrane movement…	GO:0006810//transport;GO:0006817//phosphate ion transport;GO:0008272//sulfate transport;GO:0015689//molybdate ion transport;GO:0015716//organic phosphonate transport;GO:0033223//2-aminoethylphosphonate transport;GO:0055085//transmembrane transport
C1X05_04940	101	4353.67	22.5367	1185.51	75	18.94	89	21.05	139	27.62	3801	1150.49	4630	1183.76	4630	1222.28	75	18.94	89	21.05	139	27.62	3801	1150.49	4630	1183.76	4630	1222.28	5.71709	8.02787702927866e-317	2.06584035536969e-314	yes	pstB	AUS08240.1 phosphate ABC transporter ATP-binding protein [Laceyella sacchari]	Environmental Information Processing	Membrane transport	ko02010//ABC transporters	K02036	GO:0005575//cellular_component;GO:0005623//cell;GO:0005886//plasma membrane;GO:0005887//integral component of plasma membrane;GO:0009380//excinuclease repair complex;GO:0009898//cytoplasmic side of plasma membrane;GO:0016020//membrane;GO:0016021//integral component of membrane;GO:0043190//ATP-binding cassette (ABC) transporter complex;GO:0044464//cell part;GO:0055051//ATP-binding cassette (ABC) t…	GO:0000166//nucleotide binding;GO:0003674//molecular_function;GO:0003723//RNA binding;GO:0003724//RNA helicase activity;GO:0003824//catalytic activity;GO:0003924//GTPase activity;GO:0004113//2',3'-cyclic-nucleotide 3'-phosphodiesterase activity;GO:0004385//guanylate kinase activity;GO:0005215//transporter activity;GO:0005260//channel-conductance-controlling ATPase activity;GO:0005315//inorganic p…	GO:0000910//cytokinesis;GO:0006289//nucleotide-excision repair;GO:0006810//transport;GO:0006811//ion transport;GO:0006817//phosphate ion transport;GO:0006820//anion transport;GO:0006824//cobalt ion transport;GO:0006855//drug transmembrane transport;GO:0006869//lipid transport;GO:0007059//chromosome segregation;GO:0007186//G-protein coupled receptor signaling pathway;GO:0007601//visual perception;…
C1X05_04945	110.333	5440	28.85	1738.3	91	27	79	21.96	161	37.59	4597	1635.08	5820	1748.58	5903	1831.23	91	27	79	21.96	161	37.59	4597	1635.08	5820	1748.58	5903	1831.23	5.91296	3.98213e-256	5.34644e-254	yes	phoU	AUS08241.1 phosphate transport system regulatory protein PhoU [Laceyella sacchari]	-	-	-	-	GO:0005575//cellular_component;GO:0005622//intracellular;GO:0005623//cell;GO:0005737//cytoplasm;GO:0044424//intracellular part;GO:0044464//cell part	GO:0003674//molecular_function;GO:0003700//transcription factor activity, sequence-specific DNA binding;GO:0005488//binding;GO:0005515//protein binding;GO:0042802//identical protein binding;GO:0042803//protein homodimerization activity;GO:0046983//protein dimerization activity	GO:0006810//transport;GO:0006811//ion transport;GO:0006817//phosphate ion transport;GO:0006820//anion transport;GO:0006873//cellular ion homeostasis;GO:0008150//biological_process;GO:0009892//negative regulation of metabolic process;GO:0009987//cellular process;GO:0010563//negative regulation of phosphorus metabolic process;GO:0010966//regulation of phosphate transport;GO:0015698//inorganic anion…
C1X05_04950	4754.67	60	682.323	10.3533	4181	666.38	4856	725.07	5227	655.52	54	10.32	47	7.58	79	13.16	4181	666.38	4856	725.07	5227	655.52	54	10.32	47	7.58	79	13.16	-6.04229	1.23346e-305	2.72067e-303	yes	yciC	WP_102991876.1 GTP-binding protein [Laceyella sacchari]	-	-	-	-	GO:0005737//cytoplasm	GO:0000166//nucleotide binding;GO:0003824//catalytic activity;GO:0003924//GTPase activity;GO:0005524//ATP binding;GO:0005525//GTP binding;GO:0016530//metallochaperone activity;GO:0016887//ATPase activity;GO:0046872//metal ion binding	GO:0001887//selenium compound metabolic process;GO:0002949//tRNA threonylcarbamoyladenosine modification;GO:0006400//tRNA modification;GO:0006464//cellular protein modification process;GO:0006777//Mo-molybdopterin cofactor biosynthetic process;GO:0009236//cobalamin biosynthetic process;GO:0019627//urea metabolic process
C1X05_04980	1008.67	215.667	171.273	43.9433	1004	189.58	841	148.77	1181	175.47	187	42.33	210	40.15	250	49.35	1004	189.58	841	148.77	1181	175.47	187	42.33	210	40.15	250	49.35	-1.96258	7.01999e-41	5.31317e-40	yes	gapB	AUS08247.1 type I glyceraldehyde-3-phosphate dehydrogenase [Laceyella sacchari]	Metabolism;Metabolism;Metabolism;Metabolism;Metabolism;Metabolism;Metabolism	Global and overview maps;Global and overview maps;Global and overview maps;Global and overview maps;Global and overview maps;Carbohydrate metabolism;Energy metabolism	ko01100//Metabolic pathways;ko01110//Biosynthesis of secondary metabolites;ko01120//Microbial metabolism in diverse environments;ko01230//Biosynthesis of amino acids;ko01200//Carbon metabolism;ko00010//Glycolysis / Gluconeogenesis;ko00710//Carbon fixation in photosynthetic organisms	K00134;K00134;K00134;K00134;K00134;K00134;K00134	GO:0005575//cellular_component;GO:0005622//intracellular;GO:0005623//cell;GO:0005737//cytoplasm;GO:0044424//intracellular part;GO:0044464//cell part	GO:0000166//nucleotide binding;GO:0003674//molecular_function;GO:0003824//catalytic activity;GO:0004073//aspartate-semialdehyde dehydrogenase activity;GO:0004365//glyceraldehyde-3-phosphate dehydrogenase (NAD+) (phosphorylating) activity;GO:0005488//binding;GO:0008839//4-hydroxy-tetrahydrodipicolinate reductase;GO:0016491//oxidoreductase activity;GO:0016620//oxidoreductase activity, acting on the…	GO:0005975//carbohydrate metabolic process;GO:0005996//monosaccharide metabolic process;GO:0006006//glucose metabolic process;GO:0006082//organic acid metabolic process;GO:0006090//pyruvate metabolic process;GO:0006091//generation of precursor metabolites and energy;GO:0006094//gluconeogenesis;GO:0006096//glycolytic process;GO:0006139//nucleobase-containing compound metabolic process;GO:0006163//…
C1X05_04990	32.3333	2187.33	3.38	279.757	28	3.3	25	2.76	44	4.08	2153	304.35	2234	266.76	2175	268.16	28	3.3	25	2.76	44	4.08	2153	304.35	2234	266.76	2175	268.16	6.37101	2.00916e-302	4.13619e-300	yes	appA	WP_102991883.1 MULTISPECIES: peptide ABC transporter substrate-binding protein [Laceyella]	Environmental Information Processing;Cellular Processes	Membrane transport;Cellular community - prokaryotes	ko02010//ABC transporters;ko02024//Quorum sensing	K15580;K15580	GO:0030288//outer membrane-bounded periplasmic space;GO:0031362//anchored component of external side of plasma membrane;GO:0055052//ATP-binding cassette (ABC) transporter complex, substrate-binding subunit-containing	GO:0015413//nickel-transporting ATPase activity;GO:0016151//nickel cation binding	GO:0015675//nickel cation transport
C1X05_05025	32.3333	71.6667	3.83333	10.42	29	3.87	25	3.12	43	4.51	81	12.94	82	11.07	52	7.25	29	3.87	25	3.12	43	4.51	81	12.94	82	11.07	52	7.25	1.44268	1.94446e-07	4.48765e-07	yes	yobN	PRZ16028.1 monoamine oxidase [Laceyella sediminis]	Metabolism;Metabolism;Metabolism;Metabolism;Metabolism;Metabolism;Metabolism;Metabolism	Global and overview maps;Global and overview maps;Amino acid metabolism;Amino acid metabolism;Amino acid metabolism;Amino acid metabolism;Amino acid metabolism;Amino acid metabolism	ko01100//Metabolic pathways;ko01110//Biosynthesis of secondary metabolites;ko00260//Glycine, serine and threonine metabolism;ko00360//Phenylalanine metabolism;ko00330//Arginine and proline metabolism;ko00340//Histidine metabolism;ko00380//Tryptophan metabolism;ko00350//Tyrosine metabolism	K00274;K00274;K00274;K00274;K00274;K00274;K00274;K00274	GO:0005737//cytoplasm;GO:0009331//glycerol-3-phosphate dehydrogenase complex;GO:0009342//glutamate synthase complex (NADPH);GO:0012506//vesicle membrane	GO:0000104//succinate dehydrogenase activity;GO:0001716//L-amino-acid oxidase activity;GO:0003674//molecular_function;GO:0003824//catalytic activity;GO:0004148//dihydrolipoyl dehydrogenase activity;GO:0004355//glutamate synthase (NADPH) activity;GO:0004368//glycerol-3-phosphate dehydrogenase activity;GO:0004729//oxygen-dependent protoporphyrinogen oxidase activity;GO:0004791//thioredoxin-disulfid…	GO:0006071//glycerol metabolic process;GO:0006096//glycolytic process;GO:0006099//tricarboxylic acid cycle;GO:0006400//tRNA modification;GO:0006537//glutamate biosynthetic process;GO:0006631//fatty acid metabolic process;GO:0006744//ubiquinone biosynthetic process;GO:0006779//porphyrin-containing compound biosynthetic process;GO:0006805//xenobiotic metabolic process;GO:0006813//potassium ion tran…
C1X05_05055	1197.33	5229.33	450.46	2425.8	888	381.19	883	355.1	1821	615.09	4836	2488.39	5742	2495.71	5110	2293.3	888	381.19	883	355.1	1821	615.09	4836	2488.39	5742	2495.71	5110	2293.3	2.42899	1.1869e-40	8.89598e-40	yes	--	WP_083465030.1 MarR family transcriptional regulator [Thermoactinomyces vulgaris]	-	-	-	-	-	GO:0003700//transcription factor activity, sequence-specific DNA binding	GO:0006355//regulation of transcription, DNA-templated;GO:0043571//maintenance of CRISPR repeat elements
C1X05_05130	10.6667	127.667	1.09667	15.6967	14	1.57	8	0.84	10	0.88	157	21.07	118	13.38	108	12.64	14	1.57	8	0.84	10	0.88	157	21.07	118	13.38	108	12.64	3.83926	1.01549e-32	6.2467e-32	yes	polX	AUS08268.1 DNA polymerase/3'-5' exonuclease PolX [Laceyella sacchari]	-	-	-	-	GO:0009379//Holliday junction helicase complex	GO:0003674//molecular_function;GO:0003676//nucleic acid binding;GO:0003677//DNA binding;GO:0003824//catalytic activity;GO:0003887//DNA-directed DNA polymerase activity;GO:0003906//DNA-(apurinic or apyrimidinic site) lyase activity;GO:0003911//DNA ligase (NAD+) activity;GO:0005488//binding;GO:0009378//four-way junction helicase activity;GO:0016740//transferase activity;GO:0016772//transferase acti…	GO:0006139//nucleobase-containing compound metabolic process;GO:0006259//DNA metabolic process;GO:0006260//DNA replication;GO:0006281//DNA repair;GO:0006310//DNA recombination;GO:0006725//cellular aromatic compound metabolic process;GO:0006807//nitrogen compound metabolic process;GO:0006950//response to stress;GO:0006974//cellular response to DNA damage stimulus;GO:0008150//biological_process;GO:…
C1X05_05135	49	322	6.22667	49.0567	58	8.05	44	5.72	45	4.91	400	66.54	325	45.67	241	34.96	58	8.05	44	5.72	45	4.91	400	66.54	325	45.67	241	34.96	2.97792	1.85161e-29	1.03583e-28	yes	--	WP_102991898.1 hypothetical protein [Laceyella sacchari]	-	-	-	-	-	GO:0005515//protein binding	-
C1X05_05140	1.33333	7.66667	0.323333	2.23	1	0.26	2	0.5	1	0.21	9	2.86	5	1.34	9	2.49	1	0.26	2	0.5	1	0.21	9	2.86	5	1.34	9	2.49	2.78595	0.000109892	0.000205665	yes	--	WP_102991899.1 hypothetical protein [Laceyella sacchari]	-	-	-	-	-	-	-
C1X05_05150	2.66667	8.66667	1.11667	4.29	5	2.19	2	0.82	1	0.34	16	8.4	7	3.1	3	1.37	5	2.19	2	0.82	1	0.34	16	8.4	7	3.1	3	1.37	1.94178	0.00853239	0.0131346	yes	tmk	WP_102991901.1 hypothetical protein [Laceyella sacchari]	Metabolism;Metabolism	Global and overview maps;Nucleotide metabolism	ko01100//Metabolic pathways;ko00240//Pyrimidine metabolism	K00943;K00943	GO:0005737//cytoplasm;GO:0005887//integral component of plasma membrane;GO:0009898//cytoplasmic side of plasma membrane;GO:0055051//ATP-binding cassette (ABC) transporter complex, integrated substrate binding;GO:0055052//ATP-binding cassette (ABC) transporter complex, substrate-binding subunit-containing	GO:0003678//DNA helicase activity;GO:0003824//catalytic activity;GO:0003924//GTPase activity;GO:0004020//adenylylsulfate kinase activity;GO:0004385//guanylate kinase activity;GO:0004798//thymidylate kinase activity;GO:0004849//uridine kinase activity;GO:0005198//structural molecule activity;GO:0005524//ATP binding;GO:0005525//GTP binding;GO:0015416//organic phosphonate transmembrane-transporting …	GO:0002949//tRNA threonylcarbamoyladenosine modification;GO:0006260//DNA replication;GO:0006281//DNA repair;GO:0006400//tRNA modification;GO:0006777//Mo-molybdopterin cofactor biosynthetic process;GO:0006790//sulfur compound metabolic process;GO:0006810//transport;GO:0008272//sulfate transport;GO:0015716//organic phosphonate transport;GO:0015949//nucleobase-containing small molecule interconversi…
C1X05_05160	0.666667	13.3333	0.146667	3.15667	2	0.44	0	0	0	0	13	3.42	22	4.9	5	1.15	2	0.44	0	0	0	0	13	3.42	22	4.9	5	1.15	4.42779	3.82758e-07	8.66537e-07	yes	--	WP_102991903.1 radical SAM protein [Laceyella sacchari]	Metabolism;Metabolism;Metabolism	Global and overview maps;Global and overview maps;Metabolism of cofactors and vitamins	ko01100//Metabolic pathways;ko01110//Biosynthesis of secondary metabolites;ko00860//Porphyrin and chlorophyll metabolism	K04034;K04034;K04034	-	GO:0003824//catalytic activity;GO:0003924//GTPase activity;GO:0005525//GTP binding;GO:0008169//C-methyltransferase activity;GO:0031419//cobalamin binding;GO:0046872//metal ion binding;GO:0051536//iron-sulfur cluster binding;GO:0051539//4 iron, 4 sulfur cluster binding;GO:0051989//coproporphyrinogen dehydrogenase activity;GO:0051994//P-methyltransferase activity;GO:0070283//radical SAM enzyme acti…	GO:0006779//porphyrin-containing compound biosynthetic process;GO:0009058//biosynthetic process;GO:0019746//hopanoid biosynthetic process;GO:0046500//S-adenosylmethionine metabolic process
C1X05_05165	2	10	0.556667	3.46	1	0.32	2	0.6	3	0.75	10	3.82	10	3.23	10	3.33	1	0.32	2	0.6	3	0.75	10	3.82	10	3.23	10	3.33	2.63589	3.03894e-05	5.96962e-05	yes	tmk	WP_102991904.1 dTMP kinase [Laceyella sacchari]	Metabolism;Metabolism	Global and overview maps;Nucleotide metabolism	ko01100//Metabolic pathways;ko00240//Pyrimidine metabolism	K00943;K00943	-	GO:0003896//DNA primase activity;GO:0004798//thymidylate kinase activity	GO:0006260//DNA replication;GO:0015949//nucleobase-containing small molecule interconversion
C1X05_05205	3655.33	718.333	566.797	135.56	2776	484.41	3494	571.19	4696	644.79	669	139.93	756	133.57	730	133.18	2776	484.41	3494	571.19	4696	644.79	669	139.93	756	133.57	730	133.18	-2.0639	2.81762e-60	3.17548e-59	yes	aprE	WP_106342019.1 MULTISPECIES: peptidase S8 [Laceyella]	-	-	-	-	-	GO:0008236//serine-type peptidase activity	GO:0006508//proteolysis;GO:0009306//protein secretion
C1X05_05210	43647.4	5214.45	6435.32	933.333	31836.7	5283.45	43435.3	6752.92	55670.3	7269.58	4658.87	926.77	5957	1000.96	5027.47	872.27	31836.7	5283.45	43435.3	6752.92	55670.3	7269.58	4658.87	926.77	5957	1000.96	5027.47	872.27	-2.78555	5.13273e-90	9.26893e-89	yes	subC	WP_102991912.1 peptidase S8 [Laceyella sacchari]	-	-	-	-	-	GO:0008236//serine-type peptidase activity	GO:0006508//proteolysis;GO:0009306//protein secretion
C1X05_05215	34171.9	3728.89	5217.17	691.443	23916.3	4106.62	35934.7	5780.48	42664.7	5764.4	3437.13	707.44	4289	745.67	3460.53	621.22	23916.3	4106.62	35934.7	5780.48	42664.7	5764.4	3437.13	707.44	4289	745.67	3460.53	621.22	-2.91558	7.14714e-82	1.15552e-80	yes	subC	AUS10379.1 peptidase S8 [Laceyella sacchari]	-	-	-	-	-	GO:0008236//serine-type peptidase activity	GO:0006508//proteolysis;GO:0009306//protein secretion
C1X05_05225	288.333	808.333	259.43	862.687	333	329.88	227	210.67	305	237.74	679	806.27	811	813.45	935	968.34	333	329.88	227	210.67	305	237.74	679	806.27	811	813.45	935	968.34	1.73349	3.63231e-25	1.76361e-24	yes	--	WP_022735890.1 MULTISPECIES: hypothetical protein [Thermoactinomycetaceae]	-	-	-	-	GO:0005737//cytoplasm	-	GO:0006887//exocytosis
C1X05_05250	607	2491	80.61	399.067	532	78.93	558	77.56	731	85.34	2233	397.12	2598	390.28	2642	409.8	532	78.93	558	77.56	731	85.34	2233	397.12	2598	390.28	2642	409.8	2.3076	8.57764e-98	1.76585e-96	yes	--	WP_102991918.1 NAD(P)/FAD-dependent oxidoreductase [Laceyella sacchari]	-	-	-	-	GO:0005575//cellular_component;GO:0009331//glycerol-3-phosphate dehydrogenase complex;GO:0009342//glutamate synthase complex (NADPH);GO:0016020//membrane;GO:0016021//integral component of membrane;GO:0031224//intrinsic component of membrane;GO:0044425//membrane part	GO:0000104//succinate dehydrogenase activity;GO:0003674//molecular_function;GO:0003824//catalytic activity;GO:0004148//dihydrolipoyl dehydrogenase activity;GO:0004355//glutamate synthase (NADPH) activity;GO:0004362//glutathione-disulfide reductase activity;GO:0004368//glycerol-3-phosphate dehydrogenase activity;GO:0004729//oxygen-dependent protoporphyrinogen oxidase activity;GO:0004791//thioredox…	GO:0006071//glycerol metabolic process;GO:0006096//glycolytic process;GO:0006099//tricarboxylic acid cycle;GO:0006537//glutamate biosynthetic process;GO:0006631//fatty acid metabolic process;GO:0006744//ubiquinone biosynthetic process;GO:0006779//porphyrin-containing compound biosynthetic process;GO:0006790//sulfur compound metabolic process;GO:0006805//xenobiotic metabolic process;GO:0007264//sm…
C1X05_05255	851	3142.33	163.79	728.247	819	175.79	706	141.96	1028	173.62	2825	726.81	3325	722.59	3277	735.34	819	175.79	706	141.96	1028	173.62	2825	726.81	3325	722.59	3277	735.34	2.15258	3.35465e-76	5.00442e-75	yes	sigJ	AUS08291.1 RNA polymerase sigma factor SigJ [Laceyella sacchari]	-	-	-	-	GO:0005737//cytoplasm	GO:0003677//DNA binding;GO:0003700//transcription factor activity, sequence-specific DNA binding;GO:0016987//sigma factor activity	GO:0006352//DNA-templated transcription, initiation;GO:0006355//regulation of transcription, DNA-templated;GO:0006979//response to oxidative stress
C1X05_05270	561.667	2659	74.47	421.527	614	89.45	512	69.88	559	64.08	2862	499.77	2962	436.9	2153	327.91	614	89.45	512	69.88	559	64.08	2862	499.77	2962	436.9	2153	327.91	2.50089	2.1321e-49	1.93645e-48	yes	--	WP_132219918.1 helix-turn-helix transcriptional regulator [Laceyella sacchari]	-	-	-	-	-	GO:0005515//protein binding	-
C1X05_05275	425.667	9374.67	100.403	2665.61	417	110.04	318	78.62	542	112.55	8163	2582.16	10632	2840.85	9329	2573.81	417	110.04	318	78.62	542	112.55	8163	2582.16	10632	2840.85	9329	2573.81	4.73058	2.12796e-209	1.82532e-207	yes	yhbF	AUS08295.1 bactofilin [Laceyella sacchari]	-	-	-	-	-	-	-
C1X05_05280	318.333	6659	86.8433	2182.11	308	93.11	298	84.4	349	83.02	6583	2385.44	7252	2219.73	6142	1941.16	308	93.11	298	84.4	349	83.02	6583	2385.44	7252	2219.73	6142	1941.16	4.65116	6.06133e-245	7.48696e-243	yes	yhbD	AUS08296.1 DUF4004 domain-containing protein [Laceyella sacchari]	-	-	-	-	-	GO:0003677//DNA binding;GO:0004803//transposase activity	GO:0006313//transposition, DNA-mediated;GO:0006355//regulation of transcription, DNA-templated;GO:0045892//negative regulation of transcription, DNA-templated
C1X05_05285	2515.33	723	1002.98	339.58	2757	1207.65	2294	941.36	2495	859.94	534	280.38	719	318.88	916	419.48	2757	1207.65	2294	941.36	2495	859.94	534	280.38	719	318.88	916	419.48	-1.56247	1.91391e-21	8.2544e-21	yes	--	WP_102991925.1 hypothetical protein [Laceyella sacchari]	-	-	-	-	-	GO:0003676//nucleic acid binding;GO:0016787//hydrolase activity;GO:0046872//metal ion binding	-
C1X05_05335	1257	2157.67	121.953	253.607	1100	119.24	1156	117.4	1515	129.22	2141	278.2	2332	255.96	2000	226.66	1100	119.24	1156	117.4	1515	129.22	2141	278.2	2332	255.96	2000	226.66	1.05626	7.57297e-20	3.06894e-19	yes	uvrC	WP_102991933.1 excinuclease ABC subunit UvrC [Laceyella sacchari]	Genetic Information Processing	Replication and repair	ko03420//Nucleotide excision repair	K03703	GO:0005575//cellular_component;GO:0005622//intracellular;GO:0005623//cell;GO:0005737//cytoplasm;GO:0009380//excinuclease repair complex;GO:0032991//macromolecular complex;GO:0044424//intracellular part;GO:0044464//cell part;GO:1902494//catalytic complex;GO:1990391//DNA repair complex	GO:0003674//molecular_function;GO:0003676//nucleic acid binding;GO:0003677//DNA binding;GO:0003824//catalytic activity;GO:0004518//nuclease activity;GO:0004519//endonuclease activity;GO:0004520//endodeoxyribonuclease activity;GO:0004536//deoxyribonuclease activity;GO:0005488//binding;GO:0005515//protein binding;GO:0009381//excinuclease ABC activity;GO:0016787//hydrolase activity;GO:0016788//hydro…	GO:0006139//nucleobase-containing compound metabolic process;GO:0006259//DNA metabolic process;GO:0006281//DNA repair;GO:0006289//nucleotide-excision repair;GO:0006316//movement of group I intron;GO:0006725//cellular aromatic compound metabolic process;GO:0006807//nitrogen compound metabolic process;GO:0006950//response to stress;GO:0006974//cellular response to DNA damage stimulus;GO:0007154//ce…
C1X05_05350	302.667	683	68.7133	185.183	296	74.45	280	65.98	332	65.71	585	176.38	700	178.27	764	200.9	296	74.45	280	65.98	332	65.71	585	176.38	700	178.27	764	200.9	1.43029	7.01407e-28	3.70247e-27	yes	--	WP_102991936.1 MULTISPECIES: hypothetical protein [Laceyella]	-	-	-	-	-	GO:0016746//transferase activity, transferring acyl groups	-
C1X05_05355	882.667	2570.67	100.413	353.43	732	92.97	882	104.94	1034	103.33	2428	369.63	2611	335.75	2673	354.91	732	92.97	882	104.94	1034	103.33	2428	369.63	2611	335.75	2673	354.91	1.81547	3.30561e-60	3.7119e-59	yes	crtD	AUS08311.1 phytoene desaturase [Laceyella sacchari]	Metabolism;Metabolism;Metabolism	Global and overview maps;Global and overview maps;Metabolism of terpenoids and polyketides	ko01100//Metabolic pathways;ko01110//Biosynthesis of secondary metabolites;ko00906//Carotenoid biosynthesis	K10027;K10027;K10027	GO:0009331//glycerol-3-phosphate dehydrogenase complex;GO:0009342//glutamate synthase complex (NADPH)	GO:0000104//succinate dehydrogenase activity;GO:0003674//molecular_function;GO:0003824//catalytic activity;GO:0004148//dihydrolipoyl dehydrogenase activity;GO:0004355//glutamate synthase (NADPH) activity;GO:0004368//glycerol-3-phosphate dehydrogenase activity;GO:0004729//oxygen-dependent protoporphyrinogen oxidase activity;GO:0004791//thioredoxin-disulfide reductase activity;GO:0008734//L-asparta…	GO:0006071//glycerol metabolic process;GO:0006096//glycolytic process;GO:0006099//tricarboxylic acid cycle;GO:0006537//glutamate biosynthetic process;GO:0006629//lipid metabolic process;GO:0006631//fatty acid metabolic process;GO:0006720//isoprenoid metabolic process;GO:0006721//terpenoid metabolic process;GO:0006725//cellular aromatic compound metabolic process;GO:0006744//ubiquinone biosyntheti…
C1X05_05375	182	65.6667	40.46	17.3333	157	38.44	218	50	171	32.94	57	16.73	70	17.35	70	17.92	157	38.44	218	50	171	32.94	57	16.73	70	17.35	70	17.92	-1.22295	5.70513e-09	1.44642e-08	yes	--	AUS08315.1 DNA ligase [Laceyella sacchari]	-	-	-	-	GO:0005737//cytoplasm	GO:0008452//RNA ligase activity	GO:0016070//RNA metabolic process
C1X05_05415	16837.3	41006.3	3236.45	9446.68	15926	3395.63	15990	3193.91	18596	3119.82	37153	9495.34	42052	9078.25	43814	9766.46	15926	3395.63	15990	3193.91	18596	3119.82	37153	9495.34	42052	9078.25	43814	9766.46	1.54539	1.86124e-49	1.69543e-48	yes	ypuA	WP_102991947.1 DUF1002 domain-containing protein [Laceyella sacchari]	-	-	-	-	GO:0010339//external side of cell wall	-	GO:0009297//pilus assembly
C1X05_05455	9	91.3333	7.88	97.4933	6	5.94	9	8.35	12	9.35	80	94.99	105	105.32	89	92.17	6	5.94	9	8.35	12	9.35	80	94.99	105	105.32	89	92.17	3.62904	2.64375e-38	1.85122e-37	yes	gerE	AUS08329.1 helix-turn-helix transcriptional regulator [Laceyella sacchari]	-	-	-	-	-	GO:0003674//molecular_function;GO:0003676//nucleic acid binding;GO:0003677//DNA binding;GO:0003700//transcription factor activity, sequence-specific DNA binding;GO:0005488//binding;GO:0016987//sigma factor activity;GO:0097159//organic cyclic compound binding;GO:1901363//heterocyclic compound binding	GO:0006139//nucleobase-containing compound metabolic process;GO:0006351//transcription, DNA-templated;GO:0006352//DNA-templated transcription, initiation;GO:0006355//regulation of transcription, DNA-templated;GO:0006725//cellular aromatic compound metabolic process;GO:0006807//nitrogen compound metabolic process;GO:0008150//biological_process;GO:0008152//metabolic process;GO:0009058//biosynthetic…
C1X05_05460	125.667	304.667	34.5467	100.977	111	34.03	118	33.9	148	35.71	272	99.97	281	87.24	361	115.72	111	34.03	118	33.9	148	35.71	272	99.97	281	87.24	361	115.72	1.5474	2.77333e-20	1.1434e-19	yes	mrr	WP_102991955.1 restriction endonuclease [Laceyella sacchari]	-	-	-	-	-	GO:0003677//DNA binding;GO:0004519//endonuclease activity	GO:0009307//DNA restriction-modification system
C1X05_05475	8.66667	19.6667	1.32667	3.48667	15	2.46	4	0.62	7	0.9	19	3.74	27	4.49	13	2.23	15	2.46	4	0.62	7	0.9	19	3.74	27	4.49	13	2.23	1.39404	0.00334185	0.00538322	yes	HI_1286	WP_102991958.1 restriction endonuclease subunit S [Laceyella sacchari]	-	-	-	-	-	GO:0003677//DNA binding	GO:0006304//DNA modification
C1X05_05480	296.333	546.333	16.52	36.6033	270	16.67	305	17.64	314	15.25	553	40.92	593	37.07	493	31.82	270	16.67	305	17.64	314	15.25	553	40.92	593	37.07	493	31.82	1.14776	1.00253e-15	3.48237e-15	yes	HI_1285	WP_102991959.1 type I restriction endonuclease subunit R [Laceyella sacchari]	-	-	-	-	GO:0019812//Type I site-specific deoxyribonuclease complex	GO:0003677//DNA binding;GO:0004519//endonuclease activity;GO:0005524//ATP binding;GO:0009035//Type I site-specific deoxyribonuclease activity;GO:0016787//hydrolase activity;GO:0016862//intramolecular oxidoreductase activity, interconverting keto- and enol-groups	GO:0006304//DNA modification;GO:0006725//cellular aromatic compound metabolic process;GO:0009307//DNA restriction-modification system
C1X05_05490	42.3333	160	3.54333	15.7767	49	4.48	40	3.42	38	2.73	149	16.31	195	18.03	136	12.99	49	4.48	40	3.42	38	2.73	149	16.31	195	18.03	136	12.99	2.15461	5.51816e-21	2.33426e-20	yes	--	WP_102991961.1 ATP-dependent helicase [Laceyella sacchari]	-	-	-	-	GO:0008290//F-actin capping protein complex;GO:0009338//exodeoxyribonuclease V complex	GO:0004003//ATP-dependent DNA helicase activity;GO:0004386//helicase activity;GO:0005198//structural molecule activity;GO:0005524//ATP binding;GO:0008854//exodeoxyribonuclease V activity;GO:0016787//hydrolase activity;GO:0016818//hydrolase activity, acting on acid anhydrides, in phosphorus-containing anhydrides	GO:0000724//double-strand break repair via homologous recombination;GO:0006268//DNA unwinding involved in DNA replication;GO:0006281//DNA repair;GO:0006310//DNA recombination;GO:0031412//gas vesicle organization;GO:0051016//barbed-end actin filament capping
C1X05_05495	3	11	0.453333	2.04333	3	0.52	1	0.16	5	0.68	9	1.87	14	2.45	10	1.81	3	0.52	1	0.16	5	0.68	9	1.87	14	2.45	10	1.81	2.17228	0.000199937	0.000366848	yes	sigA	WP_102991962.1 RNA polymerase sigma factor RpoD/SigA [Laceyella sacchari]	-	-	-	-	-	GO:0003677//DNA binding;GO:0003700//transcription factor activity, sequence-specific DNA binding;GO:0016987//sigma factor activity	GO:0006352//DNA-templated transcription, initiation;GO:0006355//regulation of transcription, DNA-templated;GO:0006950//response to stress;GO:0030436//asexual sporulation;GO:0042173//regulation of sporulation resulting in formation of a cellular spore
C1X05_05500	53.3333	196.667	2.85	12.74	65	3.84	33	1.83	62	2.88	240	17.01	216	12.93	134	8.28	65	3.84	33	1.83	62	2.88	240	17.01	216	12.93	134	8.28	2.16033	3.12066e-13	9.65368e-13	yes	recQ	AUS08338.1 helicase [Laceyella sacchari]	Genetic Information Processing	Folding, sorting and degradation	ko03018//RNA degradation	K03654	GO:0005658//alpha DNA polymerase:primase complex	GO:0003676//nucleic acid binding;GO:0003677//DNA binding;GO:0003688//DNA replication origin binding;GO:0004003//ATP-dependent DNA helicase activity;GO:0004386//helicase activity;GO:0005524//ATP binding;GO:0008026//ATP-dependent helicase activity;GO:0016787//hydrolase activity;GO:0016818//hydrolase activity, acting on acid anhydrides, in phosphorus-containing anhydrides;GO:0043138//3'-5' DNA helic…	GO:0006139//nucleobase-containing compound metabolic process;GO:0006260//DNA replication;GO:0006268//DNA unwinding involved in DNA replication;GO:0006281//DNA repair;GO:0006310//DNA recombination
C1X05_05520	9.66667	46.6667	1.17333	6.63667	11	1.43	13	1.58	5	0.51	56	8.73	55	7.24	29	3.94	11	1.43	13	1.58	5	0.51	56	8.73	55	7.24	29	3.94	2.49985	2.19039e-09	5.69833e-09	yes	--	WP_102991967.1 recombinase family protein [Laceyella sacchari]	-	-	-	-	GO:0005887//integral component of plasma membrane	GO:0000150//recombinase activity;GO:0003677//DNA binding;GO:0005524//ATP binding	GO:0006310//DNA recombination;GO:0007059//chromosome segregation;GO:0030261//chromosome condensation
C1X05_05525	11.6667	28	1.26	3.57667	15	1.79	6	0.67	14	1.32	22	3.15	41	4.96	21	2.62	15	1.79	6	0.67	14	1.32	22	3.15	41	4.96	21	2.62	1.50519	0.000137754	0.000256255	yes	citS	AUS08343.1 sensor histidine kinase [Laceyella sacchari]	-	-	-	-	GO:0009330//DNA topoisomerase complex (ATP-hydrolyzing);GO:0016020//membrane	GO:0000155//phosphorelay sensor kinase activity;GO:0000156//phosphorelay response regulator activity;GO:0003918//DNA topoisomerase type II (ATP-hydrolyzing) activity;GO:0004672//protein kinase activity;GO:0004673//protein histidine kinase activity;GO:0004871//signal transducer activity;GO:0005524//ATP binding	GO:0000160//phosphorelay signal transduction system;GO:0006265//DNA topological change;GO:0006355//regulation of transcription, DNA-templated;GO:0006796//phosphate-containing compound metabolic process;GO:0006817//phosphate ion transport;GO:0007165//signal transduction;GO:0030436//asexual sporulation
C1X05_05535	86.3333	13	14.67	2.7	80	15.15	77	13.66	102	15.2	15	3.41	10	1.92	14	2.77	80	15.15	77	13.66	102	15.2	15	3.41	10	1.92	14	2.77	-2.44184	3.81609e-20	1.56912e-19	yes	--	WP_102991970.1 tripartite tricarboxylate transporter substrate binding protein [Laceyella sacchari]	-	-	-	-	-	-	-
C1X05_05540	29.3333	3	11.2733	1.42667	23	9.87	31	12.47	34	11.48	4	2.06	2	0.87	3	1.35	23	9.87	31	12.47	34	11.48	4	2.06	2	0.87	3	1.35	-2.98219	2.57183e-11	7.21983e-11	yes	--	AUS08346.1 tripartite tricarboxylate transporter TctB family protein [Laceyella sacchari]	-	-	-	-	-	-	-
C1X05_05545	147	9.66667	16.7767	1.31667	140	17.71	140	16.59	161	16.03	8	1.21	8	1.02	13	1.72	140	17.71	140	16.59	161	16.03	8	1.21	8	1.02	13	1.72	-3.67149	1.46984e-44	1.22341e-43	yes	--	AUS08347.1 transporter [Laceyella sacchari]	-	-	-	-	-	-	-
C1X05_05585	750.667	1659	170.95	456.06	648	164.27	753	178.83	851	169.75	1622	492.88	1662	426.6	1693	448.7	648	164.27	753	178.83	851	169.75	1622	492.88	1662	426.6	1693	448.7	1.41565	2.95401e-35	1.93673e-34	yes	mta	WP_102991978.1 MerR family transcriptional regulator [Laceyella sacchari]	-	-	-	-	GO:0000794//condensed nuclear chromosome;GO:0005575//cellular_component;GO:0005622//intracellular;GO:0005623//cell;GO:0005737//cytoplasm;GO:0044424//intracellular part;GO:0044464//cell part	GO:0003674//molecular_function;GO:0003676//nucleic acid binding;GO:0003677//DNA binding;GO:0003700//transcription factor activity, sequence-specific DNA binding;GO:0005488//binding;GO:0016763//transferase activity, transferring pentosyl groups;GO:0097159//organic cyclic compound binding;GO:1901363//heterocyclic compound binding	GO:0006139//nucleobase-containing compound metabolic process;GO:0006351//transcription, DNA-templated;GO:0006355//regulation of transcription, DNA-templated;GO:0006400//tRNA modification;GO:0006725//cellular aromatic compound metabolic process;GO:0006807//nitrogen compound metabolic process;GO:0006878//cellular copper ion homeostasis;GO:0006882//cellular zinc ion homeostasis;GO:0007131//reciproca…
C1X05_05590	8.66667	50	7.49667	51.12	11	10.57	4	3.6	11	8.32	33	38.02	70	68.12	47	47.22	11	10.57	4	3.6	11	8.32	33	38.02	70	68.12	47	47.22	2.76957	1.77679e-13	5.55899e-13	yes	--	AUS08355.1 hypothetical protein C1X05_05590 [Laceyella sacchari]	-	-	-	-	-	-	-
C1X05_05610	5464.67	9112	908.827	1826.55	4586	848.55	5722	991.86	6086	886.07	8867	1966.62	9785	1833.18	8684	1679.85	4586	848.55	5722	991.86	6086	886.07	8867	1966.62	9785	1833.18	8684	1679.85	1.00704	1.0739e-18	4.17657e-18	yes	--	WP_102991982.1 MULTISPECIES: hypothetical protein [Laceyella]	-	-	-	-	-	-	-
C1X05_05620	395.333	7.33333	154.507	3.56	452	195.33	287	116.19	447	152	12	6.22	4	1.75	6	2.71	452	195.33	287	116.19	447	152	12	6.22	4	1.75	6	2.71	-5.43965	1.48824e-67	1.91487e-66	yes	--	WP_022735970.1 protease complex subunit PrcB family protein [Thermoactinomyces vulgaris]	-	-	-	-	-	-	-
C1X05_05625	170.667	3	79.8967	1.62	184	95.55	130	63.24	198	80.9	1	0.62	6	3.15	2	1.09	184	95.55	130	63.24	198	80.9	1	0.62	6	3.15	2	1.09	-5.62407	1.65954e-52	1.61153e-51	yes	--	WP_102991985.1 MULTISPECIES: hypothetical protein [Laceyella]	-	-	-	-	-	-	-
C1X05_05630	780.667	217.333	211.707	70.2333	683	205.51	816	230.02	843	199.59	172	62.04	236	71.9	244	76.76	683	205.51	816	230.02	843	199.59	172	62.04	236	71.9	244	76.76	-1.59184	2.10927e-30	1.21293e-29	yes	mqnB	AUS10382.1 futalosine hydrolase [Laceyella sacchari]	Metabolism;Metabolism	Global and overview maps;Metabolism of cofactors and vitamins	ko01110//Biosynthesis of secondary metabolites;ko00130//Ubiquinone and other terpenoid-quinone biosynthesis	K11783;K11783	-	GO:0003674//molecular_function;GO:0003824//catalytic activity;GO:0004731//purine-nucleoside phosphorylase activity;GO:0008782//adenosylhomocysteine nucleosidase activity;GO:0008930//methylthioadenosine nucleosidase activity;GO:0016787//hydrolase activity;GO:0016798//hydrolase activity, acting on glycosyl bonds;GO:0016799//hydrolase activity, hydrolyzing N-glycosyl compounds	GO:0006139//nucleobase-containing compound metabolic process;GO:0006725//cellular aromatic compound metabolic process;GO:0006732//coenzyme metabolic process;GO:0006807//nitrogen compound metabolic process;GO:0008150//biological_process;GO:0008152//metabolic process;GO:0009058//biosynthetic process;GO:0009108//coenzyme biosynthetic process;GO:0009116//nucleoside metabolic process;GO:0009233//menaq…
C1X05_05635	1152.67	459	236.437	112.283	1048	237.61	1228	260.83	1182	210.87	400	108.71	461	105.83	516	122.31	1048	237.61	1228	260.83	1182	210.87	400	108.71	461	105.83	516	122.31	-1.07431	5.47337e-17	1.99784e-16	yes	mqnD	AUS08363.1 1,4-dihydroxy-6-naphthoate synthase [Laceyella sacchari]	Metabolism;Metabolism	Global and overview maps;Metabolism of cofactors and vitamins	ko01110//Biosynthesis of secondary metabolites;ko00130//Ubiquinone and other terpenoid-quinone biosynthesis	K11785;K11785	GO:0009897//external side of plasma membrane;GO:0030288//outer membrane-bounded periplasmic space;GO:0031362//anchored component of external side of plasma membrane;GO:0043190//ATP-binding cassette (ABC) transporter complex;GO:0055052//ATP-binding cassette (ABC) transporter complex, substrate-binding subunit-containing	GO:0003674//molecular_function;GO:0003824//catalytic activity;GO:0005488//binding;GO:0015411//taurine-transporting ATPase activity;GO:0016829//lyase activity;GO:0030977//taurine binding;GO:0042626//ATPase activity, coupled to transmembrane movement of substances	GO:0006732//coenzyme metabolic process;GO:0008150//biological_process;GO:0008152//metabolic process;GO:0009058//biosynthetic process;GO:0009108//coenzyme biosynthetic process;GO:0009233//menaquinone metabolic process;GO:0009234//menaquinone biosynthetic process;GO:0009987//cellular process;GO:0015734//taurine transport;GO:0042180//cellular ketone metabolic process;GO:0042181//ketone biosynthetic …
C1X05_05640	61548	23136.7	3989.46	1804.75	54583	3940.16	59181	4002.19	70880	4026.02	21084	1824.37	24055	1758.18	24271	1831.7	54583	3940.16	59181	4002.19	70880	4026.02	21084	1824.37	24055	1758.18	24271	1831.7	-1.14439	3.98079e-30	2.26384e-29	yes	vpr	WP_102991987.1 S8 family serine peptidase [Laceyella sacchari]	-	-	-	-	GO:0005575//cellular_component;GO:0005576//extracellular region;GO:0005618//cell wall;GO:0005623//cell;GO:0016020//membrane;GO:0030312//external encapsulating structure;GO:0044464//cell part;GO:0071944//cell periphery	GO:0003674//molecular_function;GO:0003824//catalytic activity;GO:0004175//endopeptidase activity;GO:0004252//serine-type endopeptidase activity;GO:0008233//peptidase activity;GO:0008236//serine-type peptidase activity;GO:0016787//hydrolase activity;GO:0017171//serine hydrolase activity;GO:0070011//peptidase activity, acting on L-amino acid peptides	GO:0006508//proteolysis;GO:0006807//nitrogen compound metabolic process;GO:0008150//biological_process;GO:0008152//metabolic process;GO:0009306//protein secretion;GO:0009405//pathogenesis;GO:0019538//protein metabolic process;GO:0043170//macromolecule metabolic process;GO:0044238//primary metabolic process;GO:0044419//interspecies interaction between organisms;GO:0051704//multi-organism process;G…
C1X05_05655	98.3333	163	39.9733	80.7167	83	38.17	73	31.45	139	50.3	141	77.73	192	89.41	156	75.01	83	38.17	73	31.45	139	50.3	141	77.73	192	89.41	156	75.01	1.01383	4.99352e-07	1.12309e-06	yes	--	WP_022735978.1 MULTISPECIES: hypothetical protein [Thermoactinomycetaceae]	-	-	-	-	GO:0016021//integral component of membrane	-	GO:0007219//Notch signaling pathway;GO:0007275//multicellular organism development
C1X05_05680	504.333	888.333	71.3867	150.27	446	70.22	498	73.45	569	70.49	722	136.25	1011	161.16	932	153.4	446	70.22	498	73.45	569	70.49	722	136.25	1011	161.16	932	153.4	1.07383	2.65521e-19	1.05254e-18	yes	hmp	WP_102991991.1 NO-inducible flavohemoprotein [Laceyella sacchari]	-	-	-	-	GO:0005575//cellular_component;GO:0005622//intracellular;GO:0005623//cell;GO:0009337//sulfite reductase complex (NADPH);GO:0044464//cell part	GO:0000166//nucleotide binding;GO:0003674//molecular_function;GO:0003824//catalytic activity;GO:0004155//6,7-dihydropteridine reductase activity;GO:0004783//sulfite reductase (NADPH) activity;GO:0005344//oxygen transporter activity;GO:0005488//binding;GO:0005524//ATP binding;GO:0008144//drug binding;GO:0008941//nitric oxide dioxygenase activity;GO:0016491//oxidoreductase activity;GO:0016645//oxid…	GO:0000041//transition metal ion transport;GO:0001505//regulation of neurotransmitter levels;GO:0006790//sulfur compound metabolic process;GO:0006807//nitrogen compound metabolic process;GO:0006810//transport;GO:0006811//ion transport;GO:0006812//cation transport;GO:0006814//sodium ion transport;GO:0006826//iron ion transport;GO:0006950//response to stress;GO:0008150//biological_process;GO:000815…
C1X05_05685	31.6667	72	7.75667	22.06	22	6.19	22	5.8	51	11.28	79	26.63	78	22.21	59	17.34	22	6.19	22	5.8	51	11.28	79	26.63	78	22.21	59	17.34	1.50792	2.49769e-07	5.70479e-07	yes	fnr	WP_102991992.1 Crp/Fnr family transcriptional regulator [Laceyella sacchari]	Environmental Information Processing;Cellular Processes;Cellular Processes;Cellular Processes;Cellular Processes	Signal transduction;Cellular community - prokaryotes;Cellular community - prokaryotes;Cellular community - prokaryotes;Cellular community - prokaryotes	ko02020//Two-component system;ko02024//Quorum sensing;ko05111//Biofilm formation - Vibrio cholerae;ko02025//Biofilm formation - Pseudomonas aeruginosa;ko02026//Biofilm formation - Escherichia coli	K10914;K10914;K10914;K10914;K10914	-	GO:0003677//DNA binding;GO:0003700//transcription factor activity, sequence-specific DNA binding	GO:0006355//regulation of transcription, DNA-templated;GO:0006808//regulation of nitrogen utilization;GO:0043571//maintenance of CRISPR repeat elements
C1X05_05705	167.667	290.667	52.2767	109.223	124	43.16	189	61.63	190	52.04	261	108.89	310	109.25	301	109.53	124	43.16	189	61.63	190	52.04	261	108.89	310	109.25	301	109.53	1.06304	6.19649e-11	1.71921e-10	yes	yyaC	WP_102991995.1 spore protease YyaC [Laceyella sacchari]	-	-	-	-	-	-	-
C1X05_05720	2046.33	533.667	201.253	63.2667	1698	185.63	2203	225.62	2238	192.51	521	68.27	531	58.78	549	62.75	1698	185.63	2203	225.62	2238	192.51	521	68.27	531	58.78	549	62.75	-1.6695	2.39695e-41	1.8231e-40	yes	PH0819	WP_102991997.1 B12-binding domain-containing radical SAM protein [Laceyella sacchari]	Metabolism;Metabolism;Metabolism	Global and overview maps;Global and overview maps;Metabolism of cofactors and vitamins	ko01100//Metabolic pathways;ko01110//Biosynthesis of secondary metabolites;ko00860//Porphyrin and chlorophyll metabolism	K04034;K04034;K04034	-	GO:0003824//catalytic activity;GO:0008169//C-methyltransferase activity;GO:0008172//S-methyltransferase activity;GO:0016407//acetyltransferase activity;GO:0016782//transferase activity, transferring sulfur-containing groups;GO:0031419//cobalamin binding;GO:0046872//metal ion binding;GO:0051536//iron-sulfur cluster binding;GO:0051539//4 iron, 4 sulfur cluster binding;GO:0051989//coproporphyrinogen…	GO:0006400//tRNA modification;GO:0006779//porphyrin-containing compound biosynthetic process;GO:0009058//biosynthetic process;GO:0018339//peptidyl-L-beta-methylthioaspartic acid biosynthetic process from peptidyl-aspartic acid;GO:0019746//hopanoid biosynthetic process;GO:0046500//S-adenosylmethionine metabolic process
C1X05_05745	534.333	1112.33	109.56	273.923	532	121.04	466	99.33	605	108.31	1056	288.01	1177	271.15	1104	262.61	532	121.04	466	99.33	605	108.31	1056	288.01	1177	271.15	1104	262.61	1.32205	5.99825e-28	3.17168e-27	yes	speE1	WP_102992000.1 polyamine aminopropyltransferase [Laceyella sacchari]	Metabolism;Metabolism;Metabolism;Metabolism	Global and overview maps;Amino acid metabolism;Amino acid metabolism;Metabolism of other amino acids	ko01100//Metabolic pathways;ko00270//Cysteine and methionine metabolism;ko00330//Arginine and proline metabolism;ko00480//Glutathione metabolism	K00797;K00797;K00797;K00797	GO:0005575//cellular_component;GO:0005622//intracellular;GO:0005623//cell;GO:0005737//cytoplasm;GO:0005829//cytosol;GO:0044424//intracellular part;GO:0044444//cytoplasmic part;GO:0044464//cell part	GO:0003674//molecular_function;GO:0003824//catalytic activity;GO:0004766//spermidine synthase activity;GO:0008168//methyltransferase activity;GO:0008170//N-methyltransferase activity;GO:0008171//O-methyltransferase activity;GO:0016740//transferase activity;GO:0016765//transferase activity, transferring alkyl or aryl (other than methyl) groups	GO:0006576//cellular biogenic amine metabolic process;GO:0006595//polyamine metabolic process;GO:0006596//polyamine biosynthetic process;GO:0006807//nitrogen compound metabolic process;GO:0008150//biological_process;GO:0008152//metabolic process;GO:0008216//spermidine metabolic process;GO:0008295//spermidine biosynthetic process;GO:0009058//biosynthetic process;GO:0009102//biotin biosynthetic pro…
C1X05_05755	638	156	247.357	72.24	678	291.04	521	209.52	715	241.51	133	68.44	146	63.46	189	84.82	678	291.04	521	209.52	715	241.51	133	68.44	146	63.46	189	84.82	-1.77572	1.86062e-25	9.10554e-25	yes	ysmB	WP_102992002.1 winged helix-turn-helix transcriptional regulator [Laceyella sacchari]	-	-	-	-	-	GO:0003674//molecular_function;GO:0003676//nucleic acid binding;GO:0003677//DNA binding;GO:0003700//transcription factor activity, sequence-specific DNA binding;GO:0005488//binding;GO:0097159//organic cyclic compound binding;GO:1901363//heterocyclic compound binding	GO:0006139//nucleobase-containing compound metabolic process;GO:0006351//transcription, DNA-templated;GO:0006355//regulation of transcription, DNA-templated;GO:0006725//cellular aromatic compound metabolic process;GO:0006807//nitrogen compound metabolic process;GO:0008150//biological_process;GO:0008152//metabolic process;GO:0009058//biosynthetic process;GO:0009059//macromolecule biosynthetic proc…
C1X05_05770	5674.67	1942.33	1312.62	536.333	5574	1424.25	5520	1321.35	5930	1192.26	1780	545.18	2051	530.62	1996	533.2	5574	1424.25	5520	1321.35	5930	1192.26	1780	545.18	2051	530.62	1996	533.2	-1.29125	9.23237e-31	5.37916e-30	yes	rph	WP_102992005.1 ribonuclease PH [Laceyella sacchari]	-	-	-	-	-	GO:0000049//tRNA binding;GO:0003674//molecular_function;GO:0003676//nucleic acid binding;GO:0003723//RNA binding;GO:0003824//catalytic activity;GO:0004518//nuclease activity;GO:0004540//ribonuclease activity;GO:0004549//tRNA-specific ribonuclease activity;GO:0004654//polyribonucleotide nucleotidyltransferase activity;GO:0005488//binding;GO:0009022//tRNA nucleotidyltransferase activity;GO:0016740/…	GO:0006139//nucleobase-containing compound metabolic process;GO:0006364//rRNA processing;GO:0006396//RNA processing;GO:0006399//tRNA metabolic process;GO:0006401//RNA catabolic process;GO:0006402//mRNA catabolic process;GO:0006725//cellular aromatic compound metabolic process;GO:0006807//nitrogen compound metabolic process;GO:0008033//tRNA processing;GO:0008150//biological_process;GO:0008152//met…
C1X05_05790	1	4	0.28	1.47333	0	0	1	0.31	2	0.53	5	2.01	4	1.36	3	1.05	0	0	1	0.31	2	0.53	5	2.01	4	1.36	3	1.05	2.39559	0.0108758	0.0165035	yes	--	WP_102992008.1 hypothetical protein [Laceyella sacchari]	-	-	-	-	-	-	-
C1X05_05795	32.6667	57.3333	4.22333	8.93667	36	5.19	21	2.83	41	4.65	55	9.5	64	9.33	53	7.98	36	5.19	21	2.83	41	4.65	55	9.5	64	9.33	53	7.98	1.08135	2.77516e-05	5.48636e-05	yes	--	WP_102992009.1 tetratricopeptide repeat protein [Laceyella sacchari]	-	-	-	-	-	GO:0005515//protein binding	-
C1X05_05800	14	33.6667	7.81	23.92	7	4.65	5	3.11	30	15.67	26	20.69	45	30.25	30	20.82	7	4.65	5	3.11	30	15.67	26	20.69	45	30.25	30	20.82	1.61482	0.000882786	0.00152378	yes	--	WP_102992010.1 hypothetical protein [Laceyella sacchari]	-	-	-	-	-	-	-
C1X05_05815	904.333	1531	122.977	248.77	1032	154.18	765	107.07	916	107.68	1608	287.96	1601	242.18	1384	216.17	1032	154.18	765	107.07	916	107.68	1608	287.96	1601	242.18	1384	216.17	1.01643	1.37712e-10	3.73359e-10	yes	tig	WP_102992013.1 trigger factor [Laceyella sacchari]	-	-	-	-	GO:0005575//cellular_component;GO:0005622//intracellular;GO:0005623//cell;GO:0005737//cytoplasm;GO:0005854//nascent polypeptide-associated complex;GO:0044424//intracellular part;GO:0044464//cell part	GO:0003674//molecular_function;GO:0003755//peptidyl-prolyl cis-trans isomerase activity;GO:0003824//catalytic activity;GO:0016853//isomerase activity;GO:0016859//cis-trans isomerase activity;GO:0051082//unfolded protein binding	GO:0000413//protein peptidyl-prolyl isomerization;GO:0006457//protein folding;GO:0006464//cellular protein modification process;GO:0006807//nitrogen compound metabolic process;GO:0006810//transport;GO:0007049//cell cycle;GO:0008104//protein localization;GO:0008150//biological_process;GO:0008152//metabolic process;GO:0009987//cellular process;GO:0015031//protein transport;GO:0015833//peptide trans…
C1X05_05845	287	481	82.28	165.357	270	85.64	288	85.58	303	75.62	473	179.84	521	167.33	449	148.9	270	85.64	288	85.58	303	75.62	473	179.84	521	167.33	449	148.9	1.00697	4.55539e-13	1.4011e-12	yes	engB	WP_102992017.1 YihA family ribosome biogenesis GTP-binding protein [Laceyella sacchari]	-	-	-	-	GO:0005575//cellular_component;GO:0005622//intracellular;GO:0005623//cell;GO:0005737//cytoplasm;GO:0005829//cytosol;GO:0044424//intracellular part;GO:0044444//cytoplasmic part;GO:0044464//cell part	GO:0000166//nucleotide binding;GO:0001882//nucleoside binding;GO:0001883//purine nucleoside binding;GO:0003674//molecular_function;GO:0003746//translation elongation factor activity;GO:0003924//GTPase activity;GO:0005488//binding;GO:0005524//ATP binding;GO:0005525//GTP binding;GO:0015639//ferrous iron uptake transmembrane transporter activity;GO:0017076//purine nucleotide binding;GO:0019001//guan…	GO:0001514//selenocysteine incorporation;GO:0006400//tRNA modification;GO:0006412//translation;GO:0006414//translational elongation;GO:0007049//cell cycle;GO:0008150//biological_process;GO:0009987//cellular process;GO:0015684//ferrous iron transport;GO:0042254//ribosome biogenesis;GO:0051186//cofactor metabolic process;GO:0051301//cell division
C1X05_05870	348	3211.67	72.2367	813.047	268	62.75	313	68.66	463	85.3	3003	842.84	3520	834.51	3112	761.79	268	62.75	313	68.66	463	85.3	3003	842.84	3520	834.51	3112	761.79	3.49253	2.1293e-151	8.53933e-150	yes	ytlD	WP_102992022.1 ABC transporter permease [Laceyella sacchari]	-	-	-	-	GO:0005575//cellular_component;GO:0005623//cell;GO:0005886//plasma membrane;GO:0005887//integral component of plasma membrane;GO:0016020//membrane;GO:0016021//integral component of membrane;GO:0031224//intrinsic component of membrane;GO:0043190//ATP-binding cassette (ABC) transporter complex;GO:0044425//membrane part;GO:0044464//cell part;GO:0055052//ATP-binding cassette (ABC) transporter complex…	GO:0003674//molecular_function;GO:0005215//transporter activity;GO:0015412//molybdate transmembrane-transporting ATPase activity;GO:0015413//nickel-transporting ATPase activity;GO:0015414//nitrate transmembrane-transporting ATPase activity;GO:0015416//organic phosphonate transmembrane-transporting ATPase activity;GO:0042626//ATPase activity, coupled to transmembrane movement of substances	GO:0006810//transport;GO:0008150//biological_process;GO:0015675//nickel cation transport;GO:0015689//molybdate ion transport;GO:0015706//nitrate transport;GO:0015716//organic phosphonate transport;GO:0051179//localization;GO:0051234//establishment of localization;GO:0055085//transmembrane transport
C1X05_05875	416	3338.67	91.6067	890.45	346	85.36	388	89.68	514	99.78	3078	910.23	3487	871.03	3451	890.09	346	85.36	388	89.68	514	99.78	3078	910.23	3487	871.03	3451	890.09	3.28101	3.96224e-178	2.3991e-176	yes	ytlC	AUS08402.1 spermidine/putrescine ABC transporter ATP-binding protein [Laceyella sacchari]	-	-	-	-	GO:0005575//cellular_component;GO:0005887//integral component of plasma membrane;GO:0009380//excinuclease repair complex;GO:0009898//cytoplasmic side of plasma membrane;GO:0016021//integral component of membrane;GO:0043190//ATP-binding cassette (ABC) transporter complex;GO:0055051//ATP-binding cassette (ABC) transporter complex, integrated substrate binding;GO:0055052//ATP-binding cassette (ABC) …	GO:0000166//nucleotide binding;GO:0003674//molecular_function;GO:0003723//RNA binding;GO:0003724//RNA helicase activity;GO:0003824//catalytic activity;GO:0003924//GTPase activity;GO:0004385//guanylate kinase activity;GO:0005260//channel-conductance-controlling ATPase activity;GO:0005319//lipid transporter activity;GO:0005488//binding;GO:0005524//ATP binding;GO:0005525//GTP binding;GO:0008144//dru…	GO:0000910//cytokinesis;GO:0006289//nucleotide-excision repair;GO:0006810//transport;GO:0006817//phosphate ion transport;GO:0006824//cobalt ion transport;GO:0006855//drug transmembrane transport;GO:0006869//lipid transport;GO:0007059//chromosome segregation;GO:0007601//visual perception;GO:0008150//biological_process;GO:0008272//sulfate transport;GO:0015675//nickel cation transport;GO:0015689//mo…
C1X05_05880	390.333	3155	67.06	655.973	338	64.97	355	63.92	478	72.29	2974	685.2	3418	665.2	3073	617.52	338	64.97	355	63.92	478	72.29	2974	685.2	3418	665.2	3073	617.52	3.29011	3.3967e-172	1.90709e-170	yes	ytlA	WP_106341939.1 ABC transporter substrate-binding protein [Laceyella sediminis]	-	-	-	-	GO:0005575//cellular_component;GO:0005623//cell;GO:0005886//plasma membrane;GO:0009897//external side of plasma membrane;GO:0016020//membrane;GO:0030288//outer membrane-bounded periplasmic space;GO:0031362//anchored component of external side of plasma membrane;GO:0043190//ATP-binding cassette (ABC) transporter complex;GO:0044464//cell part;GO:0055052//ATP-binding cassette (ABC) transporter compl…	GO:0003674//molecular_function;GO:0005215//transporter activity;GO:0005488//binding;GO:0015411//taurine-transporting ATPase activity;GO:0030977//taurine binding;GO:0042626//ATPase activity, coupled to transmembrane movement of substances	GO:0006810//transport;GO:0015734//taurine transport;GO:0042918//alkanesulfonate transport
C1X05_05920	3738.67	1146.67	532.713	194.18	3559	558.94	3948	580.86	3709	458.34	980	184.49	1132	180.01	1328	218.04	3559	558.94	3948	580.86	3709	458.34	980	184.49	1132	180.01	1328	218.04	-1.45596	5.49783e-30	3.1151e-29	yes	yhdR	WP_102992032.1 pyridoxal phosphate-dependent aminotransferase [Laceyella sacchari]	Metabolism;Metabolism;Metabolism;Metabolism;Metabolism;Metabolism;Metabolism;Metabolism;Metabolism;Metabolism;Metabolism;Metabolism	Global and overview maps;Global and overview maps;Global and overview maps;Amino acid metabolism;Amino acid metabolism;Global and overview maps;Amino acid metabolism;Amino acid metabolism;Amino acid metabolism;Amino acid metabolism;Amino acid metabolism;Biosynthesis of other secondary metabolites	ko01100//Metabolic pathways;ko01110//Biosynthesis of secondary metabolites;ko01230//Biosynthesis of amino acids;ko00270//Cysteine and methionine metabolism;ko00250//Alanine, aspartate and glutamate metabolism;ko01210//2-Oxocarboxylic acid metabolism;ko00360//Phenylalanine metabolism;ko00400//Phenylalanine, tyrosine and tryptophan biosynthesis;ko00330//Arginine and proline metabolism;ko00220//Argi…	K11358;K11358;K11358;K11358;K11358;K11358;K11358;K11358;K11358;K11358;K11358;K11358	GO:0005575//cellular_component;GO:0005622//intracellular;GO:0005623//cell;GO:0005737//cytoplasm;GO:0044424//intracellular part;GO:0044464//cell part	GO:0003674//molecular_function;GO:0003824//catalytic activity;GO:0004069//L-aspartate:2-oxoglutarate aminotransferase activity;GO:0004121//cystathionine beta-lyase activity;GO:0004400//histidinol-phosphate transaminase activity;GO:0004838//L-tyrosine:2-oxoglutarate aminotransferase activity;GO:0005488//binding;GO:0008144//drug binding;GO:0008483//transaminase activity;GO:0009016//succinyldiaminop…	GO:0000105//histidine biosynthetic process;GO:0006531//aspartate metabolic process;GO:0006559//L-phenylalanine catabolic process;GO:0006572//tyrosine catabolic process;GO:0008150//biological_process;GO:0008152//metabolic process;GO:0008652//cellular amino acid biosynthetic process;GO:0009058//biosynthetic process;GO:0009086//methionine biosynthetic process;GO:0009087//methionine catabolic process…
C1X05_05925	8797.33	23655.3	1186.94	3802.07	8043	1201.61	9024	1263	9325	1096.2	19105	3421.32	23417	3542.23	28444	4442.67	8043	1201.61	9024	1263	9325	1096.2	19105	3421.32	23417	3542.23	28444	4442.67	1.67954	8.58778e-39	6.1245e-38	yes	hemL2	AUS08412.1 glutamate-1-semialdehyde-2,1-aminomutase [Laceyella sacchari]	Metabolism;Metabolism;Metabolism;Metabolism	Global and overview maps;Global and overview maps;Global and overview maps;Metabolism of cofactors and vitamins	ko01100//Metabolic pathways;ko01110//Biosynthesis of secondary metabolites;ko01120//Microbial metabolism in diverse environments;ko00860//Porphyrin and chlorophyll metabolism	K01845;K01845;K01845;K01845	GO:0005575//cellular_component;GO:0005622//intracellular;GO:0005623//cell;GO:0005737//cytoplasm;GO:0005886//plasma membrane;GO:0016020//membrane;GO:0044424//intracellular part;GO:0044464//cell part;GO:0071944//cell periphery	GO:0003674//molecular_function;GO:0003824//catalytic activity;GO:0003867//4-aminobutyrate transaminase activity;GO:0004015//adenosylmethionine-8-amino-7-oxononanoate transaminase activity;GO:0004587//ornithine-oxo-acid transaminase activity;GO:0005488//binding;GO:0005515//protein binding;GO:0008144//drug binding;GO:0008483//transaminase activity;GO:0016491//oxidoreductase activity;GO:0016740//tra…	GO:0006725//cellular aromatic compound metabolic process;GO:0006778//porphyrin-containing compound metabolic process;GO:0006779//porphyrin-containing compound biosynthetic process;GO:0006782//protoporphyrinogen IX biosynthetic process;GO:0006783//heme biosynthetic process;GO:0006807//nitrogen compound metabolic process;GO:0008150//biological_process;GO:0008152//metabolic process;GO:0009058//biosy…
C1X05_05930	4.66667	21.3333	0.733333	4.01667	6	1.06	1	0.17	7	0.97	13	2.76	25	4.48	26	4.81	6	1.06	1	0.17	7	0.97	13	2.76	25	4.48	26	4.81	2.45346	1.27195e-07	2.98918e-07	yes	--	PRZ15856.1 stage VI sporulation protein D [Laceyella sediminis]	-	-	-	-	-	GO:0003674//molecular_function;GO:0005488//binding;GO:0005515//protein binding;GO:0019899//enzyme binding;GO:0051117//ATPase binding	GO:0008150//biological_process;GO:0009653//anatomical structure morphogenesis;GO:0009987//cellular process;GO:0030154//cell differentiation;GO:0030435//sporulation resulting in formation of a cellular spore;GO:0030436//asexual sporulation;GO:0032502//developmental process;GO:0043934//sporulation;GO:0048646//anatomical structure formation involved in morphogenesis;GO:0048856//anatomical structure …
C1X05_05935	44	75	7.13667	14.5433	28	5.06	57	9.66	47	6.69	56	12.14	79	14.47	90	17.02	28	5.06	57	9.66	47	6.69	56	12.14	79	14.47	90	17.02	1.02704	7.22728e-05	0.000137425	yes	--	WP_102992035.1 phosphotransferase [Laceyella sacchari]	-	-	-	-	-	GO:0003674//molecular_function;GO:0004413//homoserine kinase activity;GO:0019165//thiamine kinase activity;GO:0044877//macromolecular complex binding	GO:0009088//threonine biosynthetic process;GO:0009228//thiamine biosynthetic process;GO:0030436//asexual sporulation
C1X05_05940	1385.33	449.333	89.8733	35.32	1199	87.14	1228	83.61	1729	98.87	420	36.59	475	34.95	453	34.42	1199	87.14	1228	83.61	1729	98.87	420	36.59	475	34.95	453	34.42	-1.34741	1.31101e-29	7.3607e-29	yes	valS	WP_102992036.1 valine--tRNA ligase [Laceyella sacchari]	Genetic Information Processing	Translation	ko00970//Aminoacyl-tRNA biosynthesis	K01873	GO:0005575//cellular_component;GO:0005622//intracellular;GO:0005623//cell;GO:0005634//nucleus;GO:0005737//cytoplasm;GO:0044424//intracellular part;GO:0044464//cell part	GO:0000166//nucleotide binding;GO:0002161//aminoacyl-tRNA editing activity;GO:0003674//molecular_function;GO:0003677//DNA binding;GO:0003824//catalytic activity;GO:0004812//aminoacyl-tRNA ligase activity;GO:0004814//arginine-tRNA ligase activity;GO:0004817//cysteine-tRNA ligase activity;GO:0004822//isoleucine-tRNA ligase activity;GO:0004823//leucine-tRNA ligase activity;GO:0004824//lysine-tRNA li…	GO:0006082//organic acid metabolic process;GO:0006139//nucleobase-containing compound metabolic process;GO:0006355//regulation of transcription, DNA-templated;GO:0006399//tRNA metabolic process;GO:0006412//translation;GO:0006418//tRNA aminoacylation for protein translation;GO:0006420//arginyl-tRNA aminoacylation;GO:0006423//cysteinyl-tRNA aminoacylation;GO:0006428//isoleucyl-tRNA aminoacylation;G…
C1X05_05945	1179	383	153.207	59.6233	1035	149.43	1199	162.17	1303	148.02	335	57.97	413	60.37	401	60.53	1035	149.43	1199	162.17	1303	148.02	335	57.97	413	60.37	401	60.53	-1.36153	6.90151e-32	4.16248e-31	yes	folC	WP_102992037.1 bifunctional folylpolyglutamate synthase/dihydrofolate synthase [Laceyella sacchari]	Metabolism;Metabolism	Global and overview maps;Metabolism of cofactors and vitamins	ko01100//Metabolic pathways;ko00790//Folate biosynthesis	K11754;K11754	GO:0005575//cellular_component;GO:0005622//intracellular;GO:0005623//cell;GO:0005737//cytoplasm;GO:0044424//intracellular part;GO:0044464//cell part	GO:0000166//nucleotide binding;GO:0003674//molecular_function;GO:0003824//catalytic activity;GO:0004326//tetrahydrofolylpolyglutamate synthase activity;GO:0005488//binding;GO:0005524//ATP binding;GO:0008144//drug binding;GO:0008763//UDP-N-acetylmuramate-L-alanine ligase activity;GO:0008764//UDP-N-acetylmuramoylalanine-D-glutamate ligase activity;GO:0008841//dihydrofolate synthase activity;GO:0016…	GO:0006082//organic acid metabolic process;GO:0006575//cellular modified amino acid metabolic process;GO:0006725//cellular aromatic compound metabolic process;GO:0006730//one-carbon metabolic process;GO:0006732//coenzyme metabolic process;GO:0006760//folic acid-containing compound metabolic process;GO:0006761//dihydrofolate biosynthetic process;GO:0006766//vitamin metabolic process;GO:0006767//wa…
C1X05_05950	1848	509.333	231.9	76.42	1681	233.78	1879	244.81	1984	217.11	450	75.02	544	76.6	534	77.64	1681	233.78	1879	244.81	1984	217.11	450	75.02	544	76.6	534	77.64	-1.60148	1.85272e-45	1.56746e-44	yes	murC	AUS10389.1 UDP-N-acetylmuramate--L-alanine ligase [Laceyella sacchari]	Metabolism;Metabolism;Metabolism	Global and overview maps;Glycan biosynthesis and metabolism;Metabolism of other amino acids	ko01100//Metabolic pathways;ko00550//Peptidoglycan biosynthesis;ko00471//D-Glutamine and D-glutamate metabolism	K01924;K01924;K01924	GO:0005575//cellular_component;GO:0005622//intracellular;GO:0005623//cell;GO:0005737//cytoplasm;GO:0044424//intracellular part;GO:0044464//cell part	GO:0000166//nucleotide binding;GO:0000287//magnesium ion binding;GO:0003674//molecular_function;GO:0003824//catalytic activity;GO:0004326//tetrahydrofolylpolyglutamate synthase activity;GO:0005488//binding;GO:0005524//ATP binding;GO:0008144//drug binding;GO:0008763//UDP-N-acetylmuramate-L-alanine ligase activity;GO:0008764//UDP-N-acetylmuramoylalanine-D-glutamate ligase activity;GO:0008841//dihyd…	GO:0000270//peptidoglycan metabolic process;GO:0006022//aminoglycan metabolic process;GO:0006023//aminoglycan biosynthetic process;GO:0006024//glycosaminoglycan biosynthetic process;GO:0006760//folic acid-containing compound metabolic process;GO:0006807//nitrogen compound metabolic process;GO:0007049//cell cycle;GO:0008150//biological_process;GO:0008152//metabolic process;GO:0008360//regulation o…
C1X05_05975	283.667	2198.67	48.8233	452.39	256	48.77	298	53.18	297	44.52	1997	456.02	2360	455.22	2239	445.93	256	48.77	298	53.18	297	44.52	1997	456.02	2360	455.22	2239	445.93	3.21192	4.4865e-150	1.73179e-148	yes	yggR	AUS08419.1 type IV pili twitching motility protein PilT [Laceyella sacchari]	-	-	-	-	GO:0005575//cellular_component;GO:0005622//intracellular;GO:0005623//cell;GO:0005737//cytoplasm;GO:0005829//cytosol;GO:0009898//cytoplasmic side of plasma membrane;GO:0015627//type II protein secretion system complex;GO:0043190//ATP-binding cassette (ABC) transporter complex;GO:0044424//intracellular part;GO:0044444//cytoplasmic part;GO:0044464//cell part;GO:0055052//ATP-binding cassette (ABC) tr…	GO:0000166//nucleotide binding;GO:0003674//molecular_function;GO:0003677//DNA binding;GO:0003924//GTPase activity;GO:0004020//adenylylsulfate kinase activity;GO:0004127//cytidylate kinase activity;GO:0004385//guanylate kinase activity;GO:0005047//signal recognition particle binding;GO:0005488//binding;GO:0005524//ATP binding;GO:0005525//GTP binding;GO:0008144//drug binding;GO:0008565//protein tra…	GO:0000910//cytokinesis;GO:0006614//SRP-dependent cotranslational protein targeting to membrane;GO:0006790//sulfur compound metabolic process;GO:0006810//transport;GO:0006817//phosphate ion transport;GO:0008272//sulfate transport;GO:0009297//pilus assembly;GO:0009306//protein secretion;GO:0015628//protein secretion by the type II secretion system;GO:0015675//nickel cation transport;GO:0015716//or…
C1X05_05980	120	691.333	27.6	193.063	106	27.52	87	21.16	167	34.12	562	174.91	718	188.75	794	215.53	106	27.52	87	21.16	167	34.12	562	174.91	718	188.75	794	215.53	2.80633	5.41969e-58	5.83135e-57	yes	--	PRZ15846.1 prepilin signal peptidase PulO-like enzyme (type II secretory pathway) [Laceyella sediminis]	-	-	-	-	GO:0016020//membrane	GO:0004190//aspartic-type endopeptidase activity	-
C1X05_05985	512.333	1970	72.7133	337.103	495	78.12	449	66.38	593	73.64	1928	364.73	2007	320.71	1975	325.87	495	78.12	449	66.38	593	73.64	1928	364.73	2007	320.71	1975	325.87	2.2129	1.37498e-76	2.07118e-75	yes	--	WP_102992042.1 MULTISPECIES: hypothetical protein [Laceyella]	-	-	-	-	-	GO:0042834//peptidoglycan binding	-
C1X05_05990	1163	1955.33	342.413	689.957	1031	336.99	1185	362.85	1273	327.4	1775	695.43	2183	722.45	1908	651.99	1031	336.99	1185	362.85	1273	327.4	1775	695.43	2183	722.45	1908	651.99	1.01077	1.19495e-20	5.00002e-20	yes	Moth_0535	AUS08422.1 septum formation protein Maf [Laceyella sacchari]	-	-	-	-	GO:0005575//cellular_component;GO:0005618//cell wall;GO:0005622//intracellular;GO:0005623//cell;GO:0005737//cytoplasm;GO:0030312//external encapsulating structure;GO:0030428//cell septum;GO:0044424//intracellular part;GO:0044464//cell part;GO:0071944//cell periphery	GO:0000287//magnesium ion binding;GO:0003674//molecular_function;GO:0003824//catalytic activity;GO:0004766//spermidine synthase activity;GO:0005215//transporter activity;GO:0005488//binding;GO:0005515//protein binding;GO:0008324//cation transmembrane transporter activity;GO:0015075//ion transmembrane transporter activity;GO:0016462//pyrophosphatase activity;GO:0016787//hydrolase activity;GO:00168…	GO:0000278//mitotic cell cycle;GO:0000281//mitotic cytokinesis;GO:0000910//cytokinesis;GO:0000917//barrier septum assembly;GO:0006810//transport;GO:0006811//ion transport;GO:0006812//cation transport;GO:0006813//potassium ion transport;GO:0007049//cell cycle;GO:0008150//biological_process;GO:0008295//spermidine biosynthetic process;GO:0009987//cellular process;GO:0015672//monovalent inorganic cat…
C1X05_05995	1466.67	2607.33	374.717	799.333	1243	352.59	1573	418.01	1584	353.55	2367	804.81	2623	753.35	2832	839.84	1243	352.59	1573	418.01	1584	353.55	2367	804.81	2623	753.35	2832	839.84	1.093	4.27136e-22	1.90057e-21	yes	BH3032	PRZ15843.1 DNA replication and repair protein RadC [Laceyella sediminis]	-	-	-	-	GO:0009379//Holliday junction helicase complex	GO:0003674//molecular_function;GO:0003676//nucleic acid binding;GO:0003677//DNA binding;GO:0003824//catalytic activity;GO:0005488//binding;GO:0008233//peptidase activity;GO:0008237//metallopeptidase activity;GO:0009378//four-way junction helicase activity;GO:0016787//hydrolase activity;GO:0034061//DNA polymerase activity;GO:0043167//ion binding;GO:0043169//cation binding;GO:0046872//metal ion bin…	GO:0006281//DNA repair;GO:0006310//DNA recombination;GO:0006508//proteolysis;GO:0006807//nitrogen compound metabolic process;GO:0008150//biological_process;GO:0008152//metabolic process;GO:0019538//protein metabolic process;GO:0043170//macromolecule metabolic process;GO:0044238//primary metabolic process;GO:0071704//organic substance metabolic process;GO:1901564//organonitrogen compound metabolic…
C1X05_06005	3662.33	6669	745.027	1619.11	3281	738.69	3887	819.84	3819	676.55	5674	1531.25	6413	1461.9	7920	1864.19	3281	738.69	3887	819.84	3819	676.55	5674	1531.25	6413	1461.9	7920	1864.19	1.11984	1.58251e-18	6.12381e-18	yes	--	AUS08424.1 rod shape-determining protein MreC [Laceyella sacchari]	-	-	-	-	GO:0005575//cellular_component;GO:0005623//cell;GO:0005886//plasma membrane;GO:0005887//integral component of plasma membrane;GO:0016020//membrane;GO:0016021//integral component of membrane;GO:0030428//cell septum;GO:0031224//intrinsic component of membrane;GO:0031226//intrinsic component of plasma membrane;GO:0044425//membrane part;GO:0044459//plasma membrane part;GO:0044464//cell part;GO:007194…	GO:0003674//molecular_function;GO:0003676//nucleic acid binding;GO:0005488//binding;GO:0005515//protein binding;GO:0043621//protein self-association	GO:0007163//establishment or maintenance of cell polarity;GO:0008150//biological_process;GO:0008360//regulation of cell shape;GO:0009273//peptidoglycan-based cell wall biogenesis;GO:0009987//cellular process;GO:0022603//regulation of anatomical structure morphogenesis;GO:0022604//regulation of cell morphogenesis;GO:0042546//cell wall biogenesis;GO:0044085//cellular component biogenesis;GO:0050789…
C1X05_06015	756.333	1530.33	195.883	476.577	699	200.93	733	197.4	837	189.32	1481	510.31	1606	467.43	1504	451.99	699	200.93	733	197.4	837	189.32	1481	510.31	1606	467.43	1504	451.99	1.28271	2.1785e-30	1.24809e-29	yes	minC	AUS10392.1 septum site-determining protein MinC [Laceyella sacchari]	-	-	-	-	-	GO:0003674//molecular_function;GO:0004857//enzyme inhibitor activity;GO:0030234//enzyme regulator activity;GO:0098772//molecular function regulator	GO:0000902//cell morphogenesis;GO:0000910//cytokinesis;GO:0000918//barrier septum site selection;GO:0007049//cell cycle;GO:0007105//cytokinesis, site selection;GO:0008150//biological_process;GO:0009653//anatomical structure morphogenesis;GO:0009987//cellular process;GO:0010564//regulation of cell cycle process;GO:0016043//cellular component organization;GO:0022402//cell cycle process;GO:0031333//…
C1X05_06060	287	75.6667	99.0767	31.35	253	96.97	294	105.56	314	94.7	66	30.32	62	24.06	99	39.67	253	96.97	294	105.56	314	94.7	66	30.32	62	24.06	99	39.67	-1.66008	4.12616e-18	1.56723e-17	yes	yfkJ	AUS08434.1 low molecular weight phosphotyrosine protein phosphatase [Laceyella sacchari]	Environmental Information Processing	Signal transduction	ko02020//Two-component system	K01104	-	GO:0003674//molecular_function;GO:0003824//catalytic activity;GO:0004721//phosphoprotein phosphatase activity;GO:0004725//protein tyrosine phosphatase activity;GO:0016787//hydrolase activity;GO:0016788//hydrolase activity, acting on ester bonds;GO:0016791//phosphatase activity;GO:0030612//arsenate reductase (thioredoxin) activity;GO:0042578//phosphoric ester hydrolase activity	GO:0006464//cellular protein modification process;GO:0006470//protein dephosphorylation;GO:0006793//phosphorus metabolic process;GO:0006796//phosphate-containing compound metabolic process;GO:0006807//nitrogen compound metabolic process;GO:0008150//biological_process;GO:0008152//metabolic process;GO:0009987//cellular process;GO:0016311//dephosphorylation;GO:0019538//protein metabolic process;GO:0…
C1X05_06070	35.3333	8	6.96	1.90667	27	5.93	39	8.03	40	6.92	7	1.84	4	0.89	13	2.99	27	5.93	39	8.03	40	6.92	7	1.84	4	0.89	13	2.99	-1.86803	5.12616e-07	1.15208e-06	yes	rbsK	WP_102992055.1 ribokinase [Laceyella sacchari]	Metabolism;Metabolism	Global and overview maps;Carbohydrate metabolism	ko01100//Metabolic pathways;ko00030//Pentose phosphate pathway	K00852;K00852	GO:0005575//cellular_component;GO:0005622//intracellular;GO:0005623//cell;GO:0005737//cytoplasm;GO:0005829//cytosol;GO:0044424//intracellular part;GO:0044444//cytoplasmic part;GO:0044464//cell part	GO:0000166//nucleotide binding;GO:0003674//molecular_function;GO:0003824//catalytic activity;GO:0004747//ribokinase activity;GO:0005488//binding;GO:0005524//ATP binding;GO:0005525//GTP binding;GO:0008144//drug binding;GO:0008662//1-phosphofructokinase activity;GO:0008902//hydroxymethylpyrimidine kinase activity;GO:0008972//phosphomethylpyrimidine kinase activity;GO:0009024//tagatose-6-phosphate k…	GO:0005975//carbohydrate metabolic process;GO:0005990//lactose catabolic process;GO:0005996//monosaccharide metabolic process;GO:0006014//D-ribose metabolic process;GO:0006793//phosphorus metabolic process;GO:0006796//phosphate-containing compound metabolic process;GO:0008150//biological_process;GO:0008152//metabolic process;GO:0009056//catabolic process;GO:0009228//thiamine biosynthetic process;…
[truncated: 805 more rows]

## Sheet: Table S2
GO ID (level1)	GO Term (level1)	GO ID (level2)	GO Term (level2)	number_of_C-vs-A (up)	number_of_C-vs-A (down)	genes_of_C-vs-A_up	genes_of_C-vs-A_down
[truncated: 48 more rows]

## Sheet: Table S3
id	num	qvalue	per	ratio	class	ID	Descrption	Pvalue	Qvalue	Up	Down	fg_num	bg_num
Metabolic pathways	254	0.849337	63.342	0.428	Metabolism	ko01100	Metabolic pathways	0.139116	0.849337	102	152	254	593
Biosynthesis of secondary metabolites	113	0.999897	28.18	0.404	Metabolism	ko01110	Biosynthesis of secondary metabolites	0.685744	0.999897	49	64	113	280
Microbial metabolism in diverse environments	61	0.999897	15.212	0.415	Metabolism	ko01120	Microbial metabolism in diverse environments	0.522667	0.999897	18	43	61	147
[truncated: 113 more rows]

## Sheet: Table S4
	id	C_count	A_count	C_fpkm	A_fpkm	C1_count	C1_fpkm	C2_count	C2_fpkm	C3_count	C3_fpkm	A1_count	A1_fpkm	A2_count	A2_fpkm	A3_count	A3_fpkm	C1_count	C1_fpkm	C2_count	C2_fpkm	C3_count	C3_fpkm	A1_count	A1_fpkm	A2_count	A2_fpkm	A3_count	A3_fpkm	log2(FC)	Pvalue	FDR	significant	Symbol	Description	KEGG_A_class	KEGG_B_class	Pathway	K_ID	GO Component	GO Function	GO Process
[truncated: 22 more rows]
